# Supplementary material for: Loose Plant Architecture1 (LPA1) determines lamina joint bending by suppressing auxin signalling that interacts with C-22-hydroxylated and 6-deoxo brassinosteroids in rice
Source: J Exp Bot. 2016 Jan 29;67(6):1883–95. doi: 10.1093/jxb/erw002 (PMC4783368; doi:10.1093/jxb/erw002)
Supplement: Supplementary Data [file supp_erw002_Supplementary_table_S3.xlsx]

## Sheet: sheet1
Table S3: List of differentially expressed genes (DEGs) of e19 and lpa1 compared to WT.
Type of DEG	gene	log2(fold_change)	p_value	RGAP 7 ANNOTATION	MAPMAN CLASSIFICATION
Down in e19	LOC_Os02g27730	-0.871431	5e-05	expressed protein	amino acid metabolism.synthesis.aromatic aa.phenylalanine.arogenate dehydratase / prephenate dehydratase
Down in e19	LOC_Os01g09030	-1.06137	5e-05	2-aminoethanethiol dioxygenase, putative, expressed	amino acid metabolism.synthesis.serine-glycine-cysteine group.cysteine
Down in e19	LOC_Os06g36850	-1.95415	5e-05	cysteine synthase, putative, expressed	amino acid metabolism.synthesis.serine-glycine-cysteine group.cysteine.OASTL
Down in e19	LOC_Os09g28730	-1.1771	5e-05	gibberellin receptor GID1L2, putative, expressed	Biodegradation of Xenobiotics
Down in e19	LOC_Os07g36680	-0.762293	5e-05	expressed protein	cell wall.cellulose synthesis
Down in e19	LOC_Os03g30260	-0.839387	0.0504	COBRA-like protein precursor, putative, expressed	cell wall.cellulose synthesis.COBRA
Down in e19	LOC_Os08g39940	-1.15144	5e-05	polygalacturonase inhibitor 1 precursor, putative, expressed	cell wall.degradation.pectate lyases and polygalacturonases
Down in e19	LOC_Os05g01380	-1.07331	5e-05	polygalacturonase inhibitor precursor, putative, expressed	cell wall.degradation.pectate lyases and polygalacturonases
Down in e19	LOC_Os01g54510	-1.83175	5e-05	MAC/Perforin domain containing protein, putative, expressed	cell.cell death.plants
Down in e19	LOC_Os02g37580	-1.30734	5e-05	fimbrin-like protein 2, putative, expressed	cell.organisation
Down in e19	LOC_Os07g34830	-1.2414	5e-05	ankyrin repeat family protein, putative, expressed	cell.organisation
Down in e19	LOC_Os02g36990	-0.970174	5e-05	dynein light chain type 1 family protein, putative, expressed	cell.organisation
Down in e19	LOC_Os01g61190	-1.29875	5e-05	exo70 exocyst complex subunit, putative, expressed	cell.vesicle transport
Down in e19	LOC_Os06g07200	-1.05443	5e-05	syntaxin, putative, expressed	cell.vesicle transport
Down in e19	LOC_Os01g73710	-0.75265	0.0452	RCLEA3 - Root cap and Late embryogenesis related family protein precursor, putative, expressed	development.late embryogenesis abundant
Down in e19	LOC_Os06g14324	-2.07203	5e-05	caleosin related protein, putative, expressed	development.unspecified
Down in e19	LOC_Os03g47830	-1.551	5e-05	argonaute, putative, expressed	development.unspecified
Down in e19	LOC_Os03g12950	-0.86337	5e-05	AP2-like ethylene-responsive transcription factor AINTEGUMENTA, putative, expressed	development.unspecified
Down in e19	LOC_Os05g50290	-0.840922	5e-05	hhH-GPD superfamily base excision DNA repair protein, putative, expressed	DNA.repair
Down in e19	LOC_Os07g36500	-1.01449	5e-05	Core histone H2A/H2B/H3/H4 domain containing protein, putative, expressed	DNA.synthesis/chromatin structure.histone
Down in e19	LOC_Os05g25800	-1.17748	5e-05	transposon protein, putative, unclassified, expressed	DNA.synthesis/chromatin structure.retrotransposon/transposase.hat-like transposase
Down in e19	LOC_Os03g18940	-1.22976	5e-05	exonuclease, putative, expressed	DNA.unspecified
Down in e19	LOC_Os12g43630	-1.84371	0.04875	lactate/malate dehydrogenase, putative, expressed	gluconeogenesis.Malate DH
Down in e19	LOC_Os10g21810	-0.782686	5e-05	histidine kinase, putative, expressed	hormone metabolism.cytokinin.signal transduction
Down in e19	LOC_Os08g26850	-0.784688	0.0048	plant protein of unknown function domain containing protein, expressed	hormone metabolism.ethylene.signal transduction
Down in e19	LOC_Os02g41954	-0.928993	5e-05	gibberellin 2-beta-dioxygenase 7, putative, expressed	hormone metabolism.ethylene.synthesis-degradation
Down in e19	LOC_Os06g08023	-0.827194	0.08485	flavonol synthase/flavanone 3-hydroxylase, putative, expressed	hormone metabolism.ethylene.synthesis-degradation
Down in e19	LOC_Os08g10010	-0.949558	5e-05	acyl-desaturase, chloroplast precursor, putative, expressed	lipid metabolism.FA synthesis and FA elongation.ACP desaturase
Down in e19	LOC_Os09g38350	-0.81536	5e-05	AMP-binding domain containing protein, expressed	lipid metabolism.FA synthesis and FA elongation.acyl coa ligase
Down in e19	LOC_Os07g42420	-0.989517	5e-05	3-oxoacyl-synthase, putative, expressed	lipid metabolism.FA synthesis and FA elongation.ketoacyl ACP synthase
Down in e19	LOC_Os11g04980	-1.57913	5e-05	acyl-CoA synthetase protein, putative, expressed	lipid metabolism.FA synthesis and FA elongation.long chain fatty acid CoA ligase
Down in e19	LOC_Os11g39220	-0.796914	0.4176	acyl-coenzyme A oxidase, putative, expressed	lipid metabolism.lipid degradation.beta-oxidation.acyl CoA DH
Down in e19	LOC_Os01g06600	-0.751841	5e-05	glutaryl-CoA dehydrogenase, mitochondrial precursor, putative, expressed	lipid metabolism.lipid degradation.beta-oxidation.acyl CoA DH
Down in e19	LOC_Os01g44069	-0.951171	5e-05	glycerol-3-phosphate acyltransferase, putative, expressed	lipid metabolism.Phospholipid synthesis
Down in e19	LOC_Os10g42790	-1.33231	5e-05	cytidylyltransferase domain containing protein, expressed	lipid metabolism.Phospholipid synthesis.choline-phosphate cytidylyltransferase
Down in e19	LOC_Os09g08072	-0.893442	0.0231	glycosyl hydrolases, putative, expressed	major CHO metabolism.degradation.sucrose.invertases.cell wall
Down in e19	LOC_Os01g71930	-1.28263	5e-05	glycosyl hydrolases family 17 protein, expressed	misc.beta 1,3 glucan hydrolases.glucan endo-1,3-beta-glucosidase
Down in e19	LOC_Os01g71890	-1.1122	5e-05	transposon protein, putative, unclassified, expressed	misc.beta 1,3 glucan hydrolases.glucan endo-1,3-beta-glucosidase
Down in e19	LOC_Os10g39930	-0.808853	5e-05	cytochrome P450 97B2, putative, expressed	misc.cytochrome P450
Down in e19	LOC_Os06g47910	-0.85164	0.00015	GDSL-like lipase/acylhydrolase, putative, expressed	misc.GDSL-motif lipase
Down in e19	LOC_Os04g10530	-2.00644	5e-05	amidase, putative, expressed	misc.nitrilases, *nitrile lyases, berberine bridge enzymes, reticuline oxidases, troponine reductases
Down in e19	LOC_Os07g06890	-1.17602	5e-05	FAD-linked oxidoreductase protein, putative, expressed	misc.oxidases - copper, flavone etc.
Down in e19	LOC_Os01g15830	-1.08235	5e-05	peroxidase precursor, putative, expressed	misc.peroxidases
Down in e19	LOC_Os10g02070	-1.05931	5e-05	peroxidase precursor, putative, expressed	misc.peroxidases
Down in e19	LOC_Os05g06970	-0.944861	5e-05	peroxidase precursor, putative, expressed	misc.peroxidases
Down in e19	LOC_Os03g57740	-0.831135	0.00045	plastocyanin-like domain containing protein, putative, expressed	misc.plastocyanin-like
Down in e19	LOC_Os06g03830	-0.834789	5e-05	retinol dehydrogenase, putative, expressed	misc.short chain dehydrogenase/reductase (SDR)
Down in e19	LOC_Os10g40559	-1.00442	5e-05	exostosin family domain containing protein, expressed	misc.UDP glucosyl and glucoronyl transferases
Down in e19	LOC_Os10g03320	-0.981893	5e-05	UDP-glucoronosyl and UDP-glucosyl transferase domain containing protein, expressed	misc.UDP glucosyl and glucoronyl transferases
Down in e19	LOC_Os10g39900	-0.827538	0.0261	glycosyltransferase family protein 1, putative, expressed	misc.UDP glucosyl and glucoronyl transferases
Down in e19	LOC_Os03g60000	-1.39062	5e-05	SPFH domain/Band 7 family protein, expressed	mitochondrial electron transport / ATP synthesis.NADH-DH.complex I
Down in e19	LOC_Os08g04630	-0.964473	5e-05	external NADH-ubiquinone oxidoreductase 1, mitochondrial precursor, putative, expressed	mitochondrial electron transport / ATP synthesis.NADH-DH.type II.internal matrix
Down in e19	LOC_Os06g38680	-2.97973	5e-05	expressed protein	not assigned.unknown
Down in e19	LOC_Os11g12230	-2.47118	0.0039	retrotransposon protein, putative, unclassified, expressed	not assigned.unknown
Down in e19	LOC_Os09g26100	-2.33118	5e-05	ZOS9-10 - C2H2 zinc finger protein, expressed	not assigned.unknown
Down in e19	LOC_Os04g40140	-2.25633	5e-05	expressed protein	not assigned.unknown
Down in e19	LOC_Os07g36510	-2.14247	0.0053	expressed protein	not assigned.unknown
Down in e19	LOC_Os07g36660	-1.81974	5e-05	retrotransposon protein, putative, unclassified, expressed	not assigned.unknown
Down in e19	LOC_Os08g39990	-1.74734	5e-05	expressed protein	not assigned.unknown
Down in e19	LOC_Os06g30894	-1.73857	5e-05	expressed protein	not assigned.unknown
Down in e19	LOC_Os08g28510	-1.72735	5e-05	expressed protein	not assigned.unknown
Down in e19	LOC_Os08g24434	-1.67841	5e-05	expressed protein	not assigned.unknown
Down in e19	LOC_Os04g59110	-1.65806	5e-05	retrotransposon protein, putative, unclassified, expressed	not assigned.unknown
Down in e19	LOC_Os06g39460	-1.6497	5e-05	transposon protein, putative, CACTA, En/Spm sub-class, expressed	not assigned.unknown
Down in e19	LOC_Os04g09870	-1.56427	5e-05	hypothetical protein	not assigned.unknown
Down in e19	LOC_Os02g37930	-1.54504	5e-05	hypoxia-responsive family protein, putative, expressed	not assigned.unknown
Down in e19	LOC_Os06g36730	-1.50295	0.00015	retrotransposon protein, putative, Ty3-gypsy subclass, expressed	not assigned.unknown
Down in e19	LOC_Os11g34250	-1.49969	5e-05	retrotransposon protein, putative, unclassified, expressed	not assigned.unknown
Down in e19	LOC_Os07g47080	-1.49709	5e-05	expressed protein	not assigned.unknown
Down in e19	LOC_Os07g37570	-1.48758	5e-05	expressed protein	not assigned.unknown
Down in e19	LOC_Os10g39940	-1.48076	5e-05	hypothetical protein	not assigned.unknown
Down in e19	LOC_Os10g05970	-1.47795	5e-05	POEI12 - Pollen Ole e I allergen and extensin family protein precursor, expressed	not assigned.unknown
Down in e19	LOC_Os06g40140	-1.47465	5e-05	expressed protein	not assigned.unknown
Down in e19	LOC_Os07g33290	-1.44411	0.63485	hypothetical protein	not assigned.unknown
Down in e19	LOC_Os04g29350	-1.43752	5e-05	retrotransposon protein, putative, unclassified, expressed	not assigned.unknown
Down in e19	LOC_Os04g06530	-1.43636	5e-05	MEGL12 - Maternally expressed gene MEG family protein precursor, expressed	not assigned.unknown
Down in e19	LOC_Os10g35830	-1.40413	5e-05	expressed protein	not assigned.unknown
Down in e19	LOC_Os03g37430	-1.40104	5e-05	retrotransposon protein, putative, unclassified, expressed	not assigned.unknown
Down in e19	LOC_Os05g50000	-1.38551	5e-05	expressed protein	not assigned.unknown
Down in e19	LOC_Os04g42160	-1.38547	0.6897	hypothetical protein	not assigned.unknown
Down in e19	LOC_Os12g24240	-1.36371	5e-05	expressed protein	not assigned.unknown
Down in e19	LOC_Os02g40340	-1.34358	5e-05	expressed protein	not assigned.unknown
Down in e19	LOC_Os04g29100	-1.34329	5e-05	hypothetical protein	not assigned.unknown
Down in e19	LOC_Os01g51520	-1.32978	5e-05	expressed protein	not assigned.unknown
Down in e19	LOC_Os05g47860	-1.32549	5e-05	expressed protein	not assigned.unknown
Down in e19	LOC_Os05g31540	-1.31954	5e-05	retrotransposon protein, putative, unclassified, expressed	not assigned.unknown
Down in e19	LOC_Os10g33530	-1.3186	5e-05	alcohol oxidase-related, putative, expressed	not assigned.unknown
Down in e19	LOC_Os10g30970	-1.3127	0.0585	expressed protein	not assigned.unknown
Down in e19	LOC_Os12g37120	-1.28207	5e-05	expressed protein	not assigned.unknown
Down in e19	LOC_Os08g32860	-1.25157	5e-05	hypothetical protein	not assigned.unknown
Down in e19	LOC_Os01g56230	-1.24417	0.00025	transmembrane protein 56, putative, expressed	not assigned.unknown
Down in e19	LOC_Os04g10050	-1.23027	5e-05	expressed protein	not assigned.unknown
Down in e19	LOC_Os10g05980	-1.19135	5e-05	POEI13 - Pollen Ole e I allergen and extensin family protein precursor, expressed	not assigned.unknown
Down in e19	LOC_Os07g42010	-1.18964	5e-05	transposon protein, putative, CACTA, En/Spm sub-class, expressed	not assigned.unknown
Down in e19	LOC_Os10g11550	-1.18763	0.0217	expressed protein	not assigned.unknown
Down in e19	LOC_Os01g03940	-1.14876	5e-05	expressed protein	not assigned.unknown
Down in e19	LOC_Os07g42000	-1.13811	0.0001	expressed protein	not assigned.unknown
Down in e19	LOC_Os06g40460	-1.13729	5e-05	expressed protein	not assigned.unknown
Down in e19	LOC_Os06g41570	-1.11652	0.0002	hypothetical protein	not assigned.unknown
Down in e19	LOC_Os07g09270	-1.11053	5e-05	expressed protein	not assigned.unknown
Down in e19	LOC_Os12g43910	-1.11022	5e-05	retrotransposon protein, putative, LINE subclass, expressed	not assigned.unknown
Down in e19	LOC_Os10g41280	-1.1091	5e-05	expressed protein	not assigned.unknown
Down in e19	LOC_Os08g32910	-1.10751	5e-05	expressed protein	not assigned.unknown
Down in e19	LOC_Os12g18430	-1.09866	5e-05	retrotransposon, putative, centromere-specific	not assigned.unknown
Down in e19	LOC_Os11g10434	-1.09652	5e-05	expressed protein	not assigned.unknown
Down in e19	LOC_Os02g37410	-1.09351	5e-05	expressed protein	not assigned.unknown
Down in e19	LOC_Os10g28890	-1.08095	5e-05	retrotransposon protein, putative, unclassified, expressed	not assigned.unknown
Down in e19	LOC_Os03g43430	-1.06453	5e-05	mttA/Hcf106 family protein, putative, expressed	not assigned.unknown
Down in e19	LOC_Os06g49930	-1.0613	0.0001	OsFBX207 - F-box domain containing protein, expressed	not assigned.unknown
Down in e19	LOC_Os11g05780	-1.05134	5e-05	DUF623 domain containing protein, expressed	not assigned.unknown
Down in e19	LOC_Os01g74460	-1.04513	5e-05	vacuolar fusion protein MON1 homolog A, putative, expressed	not assigned.unknown
Down in e19	LOC_Os04g02610	-1.04156	5e-05	expressed protein	not assigned.unknown
Down in e19	LOC_Os07g36520	-1.02252	5e-05	OsFBX248 - F-box domain containing protein, expressed	not assigned.unknown
Down in e19	LOC_Os10g24230	-1.01499	5e-05	retrotransposon protein, putative, Ty3-gypsy subclass, expressed	not assigned.unknown
Down in e19	LOC_Os12g25300	-1.00354	0.00115	transposon protein, putative, CACTA, En/Spm sub-class, expressed	not assigned.unknown
Down in e19	LOC_Os11g31715	-0.991848	5e-05	expressed protein	not assigned.unknown
Down in e19	LOC_Os12g15430	-0.983967	5e-05	expressed protein	not assigned.unknown
Down in e19	LOC_Os06g05450	-0.975327	5e-05	expressed protein	not assigned.unknown
Down in e19	LOC_Os04g24580	-0.970274	5e-05	retrotransposon protein, putative, Ty3-gypsy subclass, expressed	not assigned.unknown
Down in e19	LOC_Os08g37260	-0.970074	0.00305	expressed protein	not assigned.unknown
Down in e19	LOC_Os07g45010	-0.955506	5e-05	expressed protein	not assigned.unknown
Down in e19	LOC_Os02g25680	-0.954458	5e-05	expressed protein	not assigned.unknown
Down in e19	LOC_Os09g31060	-0.949227	0.08735	expressed protein	not assigned.unknown
Down in e19	LOC_Os07g42560	-0.948743	0.00235	expressed protein	not assigned.unknown
Down in e19	LOC_Os01g52910	-0.948215	0.1315	expressed protein	not assigned.unknown
Down in e19	LOC_Os04g29830	-0.937751	5e-05	transposon protein, putative, CACTA, En/Spm sub-class, expressed	not assigned.unknown
Down in e19	LOC_Os12g33600	-0.933393	0.0286	expressed protein	not assigned.unknown
Down in e19	LOC_Os08g30600	-0.919001	5e-05	transposon protein, putative, CACTA, En/Spm sub-class, expressed	not assigned.unknown
Down in e19	LOC_Os06g11510	-0.915924	5e-05	expressed protein	not assigned.unknown
Down in e19	LOC_Os11g11740	-0.913787	0.0015	expressed protein	not assigned.unknown
Down in e19	LOC_Os01g62160	-0.910078	5e-05	trp repressor/replication initiator, putative, expressed	not assigned.unknown
Down in e19	LOC_Os05g27090	-0.908259	5e-05	basic helix-loop-helix domain containing protein, expressed	not assigned.unknown
Down in e19	LOC_Os07g33000	-0.907505	5e-05	retrotransposon protein, putative, unclassified, expressed	not assigned.unknown
Down in e19	LOC_Os04g39240	-0.899349	5e-05	expressed protein	not assigned.unknown
Down in e19	LOC_Os11g32740	-0.892553	0.28645	expressed protein	not assigned.unknown
Down in e19	LOC_Os03g59960	-0.89162	0.016	transposon protein, putative, Mutator sub-class	not assigned.unknown
Down in e19	LOC_Os10g24720	-0.890467	5e-05	retrotransposon protein, putative, unclassified, expressed	not assigned.unknown
Down in e19	LOC_Os09g03310	-0.885768	5e-05	phospholipid-transporting ATPase 2, putative, expressed	not assigned.unknown
Down in e19	LOC_Os03g32850	-0.885153	5e-05	retrotransposon protein, putative, unclassified, expressed	not assigned.unknown
Down in e19	LOC_Os05g23360	-0.874938	5e-05	transposon protein, putative, unclassified	not assigned.unknown
Down in e19	LOC_Os02g12230	-0.873725	5e-05	hypothetical protein	not assigned.unknown
Down in e19	LOC_Os10g11750	-0.867724	5e-05	LTPL89 - Protease inhibitor/seed storage/LTP family protein precursor, expressed	not assigned.unknown
Down in e19	LOC_Os02g36720	-0.867206	0.0003	expressed protein	not assigned.unknown
Down in e19	LOC_Os05g22894	-0.866114	5e-05	expressed protein	not assigned.unknown
Down in e19	LOC_Os11g38700	-0.860302	0.00115	transposon protein, putative, CACTA, En/Spm sub-class, expressed	not assigned.unknown
Down in e19	LOC_Os12g41360	-0.854665	0.0005	expressed protein	not assigned.unknown
Down in e19	LOC_Os09g04310	-0.850606	5e-05	expressed protein	not assigned.unknown
Down in e19	LOC_Os06g44980	-0.850519	0.73535	expressed protein	not assigned.unknown
Down in e19	LOC_Os08g26960	-0.844399	0.00795	retrotransposon protein, putative, Ty3-gypsy subclass, expressed	not assigned.unknown
Down in e19	LOC_Os12g12400	-0.840286	5e-05	retrotransposon protein, putative, unclassified, expressed	not assigned.unknown
Down in e19	LOC_Os08g10130	-0.838547	0.0002	expressed protein	not assigned.unknown
Down in e19	LOC_Os11g04050	-0.835597	0.39085	expressed protein	not assigned.unknown
Down in e19	LOC_Os01g63740	-0.833125	5e-05	transposon protein, putative, CACTA, En/Spm sub-class, expressed	not assigned.unknown
Down in e19	LOC_Os09g17940	-0.830996	0.00355	expressed protein	not assigned.unknown
Down in e19	LOC_Os03g22190	-0.824743	5e-05	expressed protein	not assigned.unknown
Down in e19	LOC_Os06g47900	-0.820022	0.00015	expressed protein	not assigned.unknown
Down in e19	LOC_Os05g33360	-0.810883	5e-05	transmembrane BAX inhibitor motif-containing protein, putative, expressed	not assigned.unknown
Down in e19	LOC_Os04g16550	-0.807333	5e-05	retrotransposon protein, putative, Ty3-gypsy subclass, expressed	not assigned.unknown
Down in e19	LOC_Os05g20000	-0.80594	0.2885	retrotransposon protein, putative, unclassified, expressed	not assigned.unknown
Down in e19	LOC_Os09g14200	-0.798259	5e-05	retrotransposon protein, putative, unclassified, expressed	not assigned.unknown
Down in e19	LOC_Os06g51524	-0.79662	0.0377	expressed protein	not assigned.unknown
Down in e19	LOC_Os07g02930	-0.794662	0.01515	OsFBX210 - F-box domain containing protein, expressed	not assigned.unknown
Down in e19	LOC_Os04g45420	-0.790822	0.0131	retrotransposon protein, putative, unclassified, expressed	not assigned.unknown
Down in e19	LOC_Os01g40930	-0.78341	5e-05	expressed protein	not assigned.unknown
Down in e19	LOC_Os07g33770	-0.78311	5e-05	expressed protein	not assigned.unknown
Down in e19	LOC_Os05g39260	-0.78293	0.0001	zinc finger, C3HC4 type domain containing protein, expressed	not assigned.unknown
Down in e19	LOC_Os06g37430	-0.7827	0.00025	expressed protein	not assigned.unknown
Down in e19	LOC_Os05g06014	-0.774772	5e-05	expressed protein	not assigned.unknown
Down in e19	LOC_Os06g47630	-0.773782	5e-05	expressed protein	not assigned.unknown
Down in e19	LOC_Os05g25420	-0.773124	5e-05	retrotransposon, putative, centromere-specific	not assigned.unknown
Down in e19	LOC_Os03g02380	-0.769942	5e-05	major facilitator superfamily domain-containing protein 5, putative, expressed	not assigned.unknown
Down in e19	LOC_Os10g23120	-0.766443	5e-05	pyridoxamine 5'-phosphate oxidase family protein, putative, expressed	not assigned.unknown
Down in e19	LOC_Os07g06670	-0.766292	5e-05	OsFBL35 - F-box domain and LRR containing protein, expressed	not assigned.unknown
Down in e19	LOC_Os07g29850	-0.765606	5e-05	transposon protein, putative, CACTA, En/Spm sub-class, expressed	not assigned.unknown
Down in e19	LOC_Os10g27260	-0.765115	0.00685	transposon protein, putative, CACTA, En/Spm sub-class, expressed	not assigned.unknown
Down in e19	LOC_Os01g22530	-0.758365	5e-05	expressed protein	not assigned.unknown
Down in e19	LOC_Os04g29200	-0.754131	0.00255	retrotransposon protein, putative, unclassified, expressed	not assigned.unknown
Down in e19	LOC_Os11g32290	-0.750994	0.00025	3-5 exonuclease eri-1, putative, expressed	not assigned.unknown
Down in e19	LOC_Os02g50350	-0.918819	5e-05	dihydroorotate dihydrogenase protein, putative, expressed	nucleotide metabolism.degradation.pyrimidine.dihydrouracil dehydrogenase
Down in e19	LOC_Os04g40880	-0.922396	5e-05	nucleotide-binding protein 1, putative, expressed	protein.assembly and cofactor ligation
Down in e19	LOC_Os03g60460	-1.08792	0.00035	aminopeptidase, putative, expressed	protein.degradation
Down in e19	LOC_Os12g13390	-0.834404	5e-05	aspartyl aminopeptidase, putative, expressed	protein.degradation.aspartate protease
Down in e19	LOC_Os05g43230	-0.84609	5e-05	oryzain alpha chain precursor, putative, expressed	protein.degradation.cysteine protease
Down in e19	LOC_Os12g10700	-1.43602	5e-05	expressed protein	protein.degradation.ubiquitin.E3.RING
Down in e19	LOC_Os09g33740	-0.811171	5e-05	Zinc finger, ZZ type domain containing protein, expressed	protein.degradation.ubiquitin.E3.RING
Down in e19	LOC_Os04g59580	-0.798573	5e-05	zinc finger, C3HC4 type domain containing protein, expressed	protein.degradation.ubiquitin.E3.RING
Down in e19	LOC_Os06g03580	-0.763503	5e-05	zinc RING finger protein, putative, expressed	protein.degradation.ubiquitin.E3.RING
Down in e19	LOC_Os04g46620	-1.07937	0.0196	T-complex protein, putative, expressed	protein.folding
Down in e19	LOC_Os11g44240	-1.18735	5e-05	transposon protein, putative, unclassified, expressed	protein.postranslational modification
Down in e19	LOC_Os02g14530	-1.0215	5e-05	protein kinase domain containing protein, expressed	protein.postranslational modification
Down in e19	LOC_Os09g16950	-0.8378	5e-05	cysteine-rich receptor-like protein kinase 25 precursor, putative, expressed	protein.postranslational modification
Down in e19	LOC_Os02g37880	-0.795014	0.0049	cyclin G-associated kinase, putative, expressed	protein.postranslational modification
Down in e19	LOC_Os07g03920	-0.775662	0.0043	lectin-like receptor kinase 7, putative, expressed	protein.postranslational modification
Down in e19	LOC_Os02g35910	-0.75411	5e-05	protein phosphotase protein, putative, expressed	protein.postranslational modification
Down in e19	LOC_Os07g48100	-0.752682	0.01135	CAMK_KIN1/SNF1/Nim1_like.31 - CAMK includes calcium/calmodulin depedent protein kinases, expressed	protein.postranslational modification
Down in e19	LOC_Os10g40060	-1.54296	5e-05	protein kinase, putative, expressed	protein.postranslational modification.kinase.receptor like cytoplasmatic kinase VII
Down in e19	LOC_Os10g39670	-1.43566	5e-05	protein kinase family protein, putative, expressed	protein.postranslational modification.kinase.receptor like cytoplasmatic kinase VII
Down in e19	LOC_Os02g05820	-1.06072	0.0001	protein kinase domain containing protein, expressed	protein.postranslational modification.kinase.receptor like cytoplasmatic kinase VII
Down in e19	LOC_Os10g10870	-0.753161	5e-05	protein kinase family protein, putative, expressed	protein.postranslational modification.kinase.receptor like cytoplasmatic kinase X
Down in e19	LOC_Os09g32976	-0.802472	5e-05	ribosomal protein L7Ae, putative, expressed	protein.synthesis.ribosomal protein.eukaryotic.60S subunit.L7A
Down in e19	LOC_Os08g15258	-1.00138	0.05915	chloroplast 50S ribosomal protein L23, putative, expressed	protein.synthesis.ribosomal protein.prokaryotic.chloroplast.50S subunit.L23
Down in e19	LOC_Os01g68610	-0.775088	0.00525	pentatricopeptide repeat protein PPR1106-17, putative, expressed	RNA.processing
Down in e19	LOC_Os03g08460	-1.24948	5e-05	AP2 domain containing protein, expressed	RNA.regulation of transcription.AP2/EREBP, APETALA2/Ethylene-responsive element binding protein family
Down in e19	LOC_Os03g41330	-0.869558	5e-05	DUF260 domain containing protein, putative, expressed	RNA.regulation of transcription.AS2,Lateral Organ Boundaries Gene Family
Down in e19	LOC_Os08g39980	-1.34874	5e-05	DNA-binding bromodomain-containing protein, putative, expressed	RNA.regulation of transcription.Bromodomain proteins
Down in e19	LOC_Os07g03770	-3.30345	5e-05	Homeobox domain containing protein, expressed	RNA.regulation of transcription.HB,Homeobox transcription factor family
Down in e19	LOC_Os01g50690	-1.08931	5e-05	WD domain, G-beta repeat domain containing protein, expressed	RNA.regulation of transcription.MADS box transcription factor family
Down in e19	LOC_Os05g41166	-0.956103	5e-05	MYB family transcription factor, putative, expressed	RNA.regulation of transcription.MYB domain transcription factor family
Down in e19	LOC_Os04g51800	-0.947753	5e-05	MYB protein, putative, expressed	RNA.regulation of transcription.MYB domain transcription factor family
Down in e19	LOC_Os02g51090	-2.51951	5e-05	RWP-RK domain-containing protein, putative, expressed	RNA.regulation of transcription.NIN-like bZIP-related family
Down in e19	LOC_Os01g56100	-1.01415	5e-05	BSD domain containing protein, expressed	RNA.regulation of transcription.Polycomb Group (PcG)
Down in e19	LOC_Os04g50030	-1.52422	5e-05	DNA binding protein, putative, expressed	RNA.regulation of transcription.putative transcription regulator
Down in e19	LOC_Os01g55750	-1.22401	5e-05	TCP family transcription factor, putative, expressed	RNA.regulation of transcription.TCP transcription factor family
Down in e19	LOC_Os04g09980	-1.22084	5e-05	transposon protein, putative, unclassified, expressed	RNA.regulation of transcription.unclassified
Down in e19	LOC_Os12g38500	-1.17458	5e-05	transposon protein, putative, unclassified, expressed	RNA.regulation of transcription.unclassified
Down in e19	LOC_Os12g16210	-1.05588	5e-05	zinc finger family protein, putative, expressed	RNA.regulation of transcription.unclassified
Down in e19	LOC_Os08g39450	-0.830231	5e-05	AN1-like zinc finger domain containing protein, expressed	RNA.regulation of transcription.unclassified
Down in e19	LOC_Os11g43660	-0.803012	0.17895	transposon protein, putative, unclassified, expressed	RNA.regulation of transcription.unclassified
Down in e19	LOC_Os12g43600	-1.34199	5e-05	RNA recognition motif containing protein, expressed	RNA.RNA binding
Down in e19	LOC_Os11g34680	-0.994438	5e-05	RNA recognition motif containing protein, putative, expressed	RNA.RNA binding
Down in e19	LOC_Os01g45810	-1.19079	0.00735	transposon protein, putative, unclassified, expressed	RNA.transcription
Down in e19	LOC_Os07g48000	-1.05763	0.47365	retrotransposon protein, putative, unclassified, expressed	RNA.transcription
Down in e19	LOC_Os12g26500	-1.01964	5e-05	retrotransposon protein, putative, unclassified, expressed	RNA.transcription
Down in e19	LOC_Os05g17630	-0.968223	5e-05	retrotransposon protein, putative, Ty3-gypsy subclass, expressed	RNA.transcription
Down in e19	LOC_Os02g13470	-0.89339	5e-05	retrotransposon protein, putative, Ty3-gypsy subclass, expressed	RNA.transcription
Down in e19	LOC_Os11g30530	-0.871582	0.03095	retrotransposon protein, putative, unclassified, expressed	RNA.transcription
Down in e19	LOC_Os01g66090	-0.795434	0.1128	retrotransposon protein, putative, unclassified, expressed	RNA.transcription
Down in e19	LOC_Os09g19530	-0.788456	5e-05	transposon protein, putative, unclassified, expressed	RNA.transcription
Down in e19	LOC_Os12g16250	-1.23699	0.0009	nmrA-like family domain containing protein, expressed	secondary metabolism.flavonoids.isoflavones.isoflavone reductase
Down in e19	LOC_Os12g02540	-1.53596	5e-05	BTBN23 - Bric-a-Brac, Tramtrack, Broad Complex BTB domain with non-phototropic hypocotyl 3 NPH3 and coiled-coil domains, expressed	signalling.light
Down in e19	LOC_Os11g02620	-0.834098	5e-05	BTBN21 - Bric-a-Brac, Tramtrack, Broad Complex BTB domain with non-phototropic hypocotyl 3 NPH3 and coiled-coil domains, expressed	signalling.light
Down in e19	LOC_Os08g39070	-1.09665	0.00795	COP9 signalosome complex subunit 6a, putative, expressed	signalling.light.COP9 signalosome
Down in e19	LOC_Os02g03230	-1.16725	5e-05	membrane related protein CP5, putative, expressed	signalling.lipids
Down in e19	LOC_Os08g24410	-2.5726	5e-05	retrotransposon protein, putative, unclassified, expressed	signalling.receptor kinases.DUF 26
Down in e19	LOC_Os05g33340	-1.81799	0.0202	transposon protein, putative, CACTA, En/Spm sub-class, expressed	signalling.receptor kinases.DUF 26
Down in e19	LOC_Os11g31720	-1.59088	0.05965	retrotransposon protein, putative, unclassified, expressed	signalling.receptor kinases.DUF 26
Down in e19	LOC_Os05g47920	-0.857777	5e-05	retrotransposon protein, putative, Ty1-copia subclass, expressed	signalling.receptor kinases.DUF 26
Down in e19	LOC_Os04g52590	-1.82582	5e-05	protein kinase domain containing protein, expressed	signalling.receptor kinases.leucine rich repeat VIII-2
Down in e19	LOC_Os08g10290	-0.970592	0.2249	SHR5-receptor-like kinase, putative, expressed	signalling.receptor kinases.leucine rich repeat VIII-2
Down in e19	LOC_Os08g10310	-0.753704	0.00045	SHR5-receptor-like kinase, putative, expressed	signalling.receptor kinases.leucine rich repeat VIII-2
Down in e19	LOC_Os11g12560	-1.66618	5e-05	receptor-like protein kinase HAIKU2 precursor, putative, expressed	signalling.receptor kinases.leucine rich repeat XI
Down in e19	LOC_Os02g12420	-1.27589	0.0002	receptor-like protein kinase precursor, putative, expressed	signalling.receptor kinases.leucine rich repeat XI
Down in e19	LOC_Os11g07180	-0.854863	5e-05	receptor protein kinase CLAVATA1 precursor, putative, expressed	signalling.receptor kinases.leucine rich repeat XI
Down in e19	LOC_Os12g08180	-0.807032	5e-05	receptor-like protein kinase 2 precursor, putative, expressed	signalling.receptor kinases.leucine rich repeat XI
Down in e19	LOC_Os04g29990	-1.25537	5e-05	OsWAK44 - OsWAK receptor-like protein kinase, expressed	signalling.receptor kinases.misc
Down in e19	LOC_Os02g09960	-0.832006	5e-05	LYK8, putative, expressed	signalling.receptor kinases.misc
Down in e19	LOC_Os01g07590	-1.57337	5e-05	universal stress protein domain containing protein, putative, expressed	stress.abiotic.cold
Down in e19	LOC_Os10g42820	-2.06204	0.00085	early-responsive to dehydration protein-related, putative, expressed	stress.abiotic.drought/salt
Down in e19	LOC_Os11g01330	-0.781212	5e-05	expressed protein	stress.abiotic.heat
Down in e19	LOC_Os08g26870	-1.42917	5e-05	wound responsive protein, putative, expressed	stress.abiotic.touch/wounding
Down in e19	LOC_Os07g42570	-2.02605	5e-05	dirigent, putative, expressed	stress.biotic
Down in e19	LOC_Os01g53090	-1.39214	5e-05	pathogen-related protein, putative, expressed	stress.biotic
Down in e19	LOC_Os11g42590	-0.930865	5e-05	expressed protein	stress.biotic
Down in e19	LOC_Os03g04060	-0.87621	5e-05	CHIT16 - Chitinase family protein precursor, expressed	stress.biotic
Down in e19	LOC_Os01g14590	-0.85842	0.00575	pathogen-related protein, putative, expressed	stress.biotic
Down in e19	LOC_Os12g10710	-2.05991	5e-05	NB-ARC domain containing protein, expressed	stress.biotic.PR-proteins
Down in e19	LOC_Os11g12320	-1.77545	5e-05	disease resistance protein RPM1, putative, expressed	stress.biotic.PR-proteins
Down in e19	LOC_Os11g42580	-0.996269	0.00565	Leucine Rich Repeat family protein, expressed	stress.biotic.PR-proteins
Down in e19	LOC_Os11g46200	-0.958514	5e-05	Leucine Rich Repeat family protein, expressed	stress.biotic.PR-proteins
Down in e19	LOC_Os01g45290	-0.987466	0.27215	retrotransposon protein, putative, unclassified, expressed	TCA / org. transformation.carbonic anhydrases
Down in e19	LOC_Os01g44050	-1.4533	5e-05	siroheme synthase, putative, expressed	tetrapyrrole synthesis.uroporphyrin-III C-methyltransferase
Down in e19	LOC_Os11g39020	-1.38397	0.32825	ABC transporter, ATP-binding protein, putative, expressed	transport.ABC transporters and multidrug resistance systems
Down in e19	LOC_Os04g52900	-0.865335	5e-05	ABC transporter family protein, putative, expressed	transport.ABC transporters and multidrug resistance systems
Down in e19	LOC_Os01g74450	-2.3732	5e-05	aquaporin protein, putative, expressed	transport.Major Intrinsic Proteins.TIP
Down in e19	LOC_Os08g40850	-1.34438	5e-05	mitochondrial carrier protein, putative, expressed	transport.metabolite transporters at the mitochondrial membrane
Down in e19	LOC_Os03g20949	-1.20853	0.00045	phospholipid-transporting ATPase, putative, expressed	transport.p- and v-ATPases
Down in e19	LOC_Os06g14310	-2.25314	5e-05	potassium channel AKT1, putative, expressed	transport.potassium
Down in e19	LOC_Os01g55200	-1.75295	5e-05	potassium channel KAT1, putative, expressed	transport.potassium
Down in e19	LOC_Os04g36740	-1.33261	5e-05	potassium channel SKOR, putative, expressed	transport.potassium
Down in e19	LOC_Os07g01560	-0.790887	5e-05	transporter family protein, putative, expressed	transport.sugars
Down in e19	LOC_Os02g03840	-1.42849	5e-05	expressed protein	not assigned.unknown
Up in e19	LOC_Os03g01880	0.793647	5e-05	possible lysine decarboxylase domain containing protein, expressed	amino acid metabolism.degradation.aspartate family.lysine
Up in e19	LOC_Os03g16940	0.794131	0.16525	glyoxalase family protein, putative, expressed	Biodegradation of Xenobiotics.lactoylglutathione lyase
Up in e19	LOC_Os08g39270	0.882005	5e-05	fasciclin domain containing protein, expressed	cell wall.cell wall proteins.AGPs.AGP
Up in e19	LOC_Os01g56130	2.06066	5e-05	CSLC1 - cellulose synthase-like family C, expressed	cell wall.cellulose synthesis
Up in e19	LOC_Os04g45700	1.28088	5e-05	COBRA, putative, expressed	cell wall.cellulose synthesis.COBRA
Up in e19	LOC_Os03g18860	1.02876	5e-05	pectinesterase, putative, expressed	cell wall.pectin*esterases.PME
Up in e19	LOC_Os07g38300	0.860796	0.00265	ribosome recycling factor, putative, expressed	cell.division
Up in e19	LOC_Os06g03800	0.802695	5e-05	pollen ankyrin, putative, expressed	cell.organisation
Up in e19	LOC_Os09g27370	1.89299	5e-05	Spc97 / Spc98 family protein, putative, expressed	cell.organisation
Up in e19	LOC_Os01g43530	1.50446	0.00225	late embryogenesis abundant protein, putative, expressed	development.late embryogenesis abundant
Up in e19	LOC_Os06g44860	0.79801	5e-05	OsSPL10 - SBP-box gene family member, expressed	development.squamosa promoter binding like (SPL)
Up in e19	LOC_Os06g47570	0.805598	0.0023	PPR repeat containing protein, expressed	development.unspecified
Up in e19	LOC_Os08g02160	0.816796	0.0005	no apical meristem protein, putative, expressed	development.unspecified
Up in e19	LOC_Os07g49280	0.837262	0.0017	PMR5, putative, expressed	development.unspecified
Up in e19	LOC_Os10g36950	0.908344	0.02755	DUF677 domain containing protein, putative, expressed	development.unspecified
Up in e19	LOC_Os01g02870	1.58258	5e-05	auxin-induced protein 5NG4, putative, expressed	development.unspecified
Up in e19	LOC_Os01g08460	1.62689	5e-05	TMS membrane protein/tumour differentially expressed protein, putative, expressed	development.unspecified
Up in e19	LOC_Os02g53430	1.35244	5e-05	DNA-3-methyladenine glycosylase, putative, expressed	DNA.repair
Up in e19	LOC_Os04g28860	2.01306	5e-05	expressed protein	DNA.repair
Up in e19	LOC_Os03g16700	0.750898	5e-05	initiator-binding protein, putative, expressed	DNA.synthesis/chromatin structure
Up in e19	LOC_Os06g48750	1.09062	5e-05	DEAD-box ATP-dependent RNA helicase, putative, expressed	DNA.synthesis/chromatin structure
Up in e19	LOC_Os10g17510	1.13927	5e-05	transposon protein, putative, Ac/Ds sub-class, expressed	DNA.synthesis/chromatin structure.retrotransposon/transposase.hat-like transposase
Up in e19	LOC_Os06g11830	1.94797	5e-05	hAT dimerisation domain-containing protein, putative, expressed	DNA.unspecified
Up in e19	LOC_Os02g07490	0.808663	5e-05	glyceraldehyde-3-phosphate dehydrogenase, putative, expressed	glycolysis.cytosolic branch.glyceraldehyde 3-phosphate dehydrogenase (GAP-DH)
Up in e19	LOC_Os01g47080	0.845541	5e-05	pyruvate kinase, putative, expressed	glycolysis.plastid branch.pyruvate kinase (PK)
Up in e19	LOC_Os04g44500	0.944848	5e-05	GEM, putative, expressed	hormone metabolism.abscisic acid.induced-regulated-responsive-activated
Up in e19	LOC_Os06g12610	1.01023	5e-05	auxin efflux carrier component, putative, expressed	hormone metabolism.auxin.signal transduction
Up in e19	LOC_Os01g48570	1.51179	5e-05	expressed protein	hormone metabolism.brassinosteroid.signal transduction.BRI
Up in e19	LOC_Os03g08500	0.857322	5e-05	AP2 domain containing protein, expressed	hormone metabolism.ethylene.signal transduction
Up in e19	LOC_Os03g08490	0.866005	5e-05	AP2 domain containing protein, expressed	hormone metabolism.ethylene.signal transduction
Up in e19	LOC_Os06g11210	0.985538	5e-05	12-oxophytodienoate reductase, putative, expressed	hormone metabolism.jasmonate.synthesis-degradation.12-Oxo-PDA-reductase
Up in e19	LOC_Os08g39840	1.02713	0.00175	lipoxygenase, chloroplast precursor, putative, expressed	hormone metabolism.jasmonate.synthesis-degradation.lipoxygenase
Up in e19	LOC_Os02g48770	2.06235	5e-05	SAM dependent carboxyl methyltransferase, putative, expressed	hormone metabolism.salicylic acid.synthesis-degradation
Up in e19	LOC_Os02g37700	0.801191	5e-05	lecithin:cholesterol acyltransferase, putative, expressed	lipid metabolism.'exotics' (steroids, squalene etc).phosphatidylcholinesterol O-acyltransferase
Up in e19	LOC_Os08g43580	0.928475	5e-05	acyl carrier protein, putative, expressed	lipid metabolism.FA synthesis and FA elongation.ACP protein
Up in e19	LOC_Os06g05130	1.00063	5e-05	myristoyl-acyl carrier protein thioesterase, chloroplast precursor, putative, expressed	lipid metabolism.FA synthesis and FA elongation.ACP thioesterase
Up in e19	LOC_Os06g02490	1.33086	5e-05	acyl CoA binding protein, putative, expressed	lipid metabolism.FA synthesis and FA elongation.acyl-CoA binding protein
Up in e19	LOC_Os02g11070	2.43774	5e-05	3-ketoacyl-CoA synthase, putative, expressed	lipid metabolism.FA synthesis and FA elongation.beta ketoacyl CoA synthase
Up in e19	LOC_Os11g02400	0.863195	5e-05	LTPL8 - Protease inhibitor/seed storage/LTP family protein precursor, expressed	lipid metabolism.lipid transfer proteins etc
Up in e19	LOC_Os03g04770	0.870187	5e-05	beta-amylase, putative, expressed	major CHO metabolism.degradation.starch.starch cleavage.beta amylase
Up in e19	LOC_Os10g41550	1.00816	5e-05	beta-amylase, putative, expressed	major CHO metabolism.degradation.starch.starch cleavage.beta amylase
Up in e19	LOC_Os02g56320	0.941309	5e-05	glycogen synthase 1, putative, expressed	major CHO metabolism.synthesis.starch.starch synthase
Up in e19	LOC_Os05g09740	1.0438	5e-05	HAD superfamily phosphatase, putative, expressed	misc.acid and other phosphatases
Up in e19	LOC_Os03g54910	2.39687	5e-05	X8 domain containing protein, expressed	misc.beta 1,3 glucan hydrolases
Up in e19	LOC_Os10g37034	0.842669	5e-05	cytochrome P450, putative, expressed	misc.cytochrome P450
Up in e19	LOC_Os04g01140	1.08871	5e-05	cytochrome P450 93A2, putative, expressed	misc.cytochrome P450
Up in e19	LOC_Os07g02540	0.786712	5e-05	HLS, putative, expressed	misc.GCN5-related N-acetyltransferase
Up in e19	LOC_Os01g12381	0.85626	0.6476	GDSL-like lipase/acylhydrolase, putative, expressed	misc.GDSL-motif lipase
Up in e19	LOC_Os06g05630	1.27181	5e-05	GDSL-like lipase/acylhydrolase, putative, expressed	misc.GDSL-motif lipase
Up in e19	LOC_Os06g44540	1.58512	5e-05	HOTHEAD precursor, putative, expressed	misc.nitrilases, *nitrile lyases, berberine bridge enzymes, reticuline oxidases, troponine reductases
Up in e19	LOC_Os12g12590	1.09219	5e-05	NADP-dependent oxidoreductase, putative, expressed	misc.oxidases - copper, flavone etc.
Up in e19	LOC_Os03g05900	1.19551	5e-05	expressed protein	misc.oxidases - copper, flavone etc.
Up in e19	LOC_Os05g04500	0.911321	5e-05	peroxidase precursor, putative, expressed	misc.peroxidases
Up in e19	LOC_Os05g45080	1.17109	5e-05	anthocyanidin 5,3-O-glucosyltransferase, putative, expressed	misc.UDP glucosyl and glucoronyl transferases
Up in e19	LOC_Os03g19330	1.35055	0.0925	glycosyltransferase, putative, expressed	misc.UDP glucosyl and glucoronyl transferases
Up in e19	LOC_Os06g13600	0.750671	5e-05	HEAT repeat family protein, putative, expressed	not assigned.unknown
Up in e19	LOC_Os05g41730	0.76006	0.012	expressed protein	not assigned.unknown
Up in e19	LOC_Os07g33660	0.761164	0.09235	expressed protein	not assigned.unknown
Up in e19	LOC_Os02g46410	0.765744	5e-05	expressed protein	not assigned.unknown
Up in e19	LOC_Os07g44520	0.766139	0.00205	retrotransposon protein, putative, unclassified, expressed	not assigned.unknown
Up in e19	LOC_Os08g44610	0.768436	0.00145	expressed protein	not assigned.unknown
Up in e19	LOC_Os02g56360	0.77254	0.00025	expressed protein	not assigned.unknown
Up in e19	LOC_Os08g33770	0.776001	5e-05	expressed protein	not assigned.unknown
Up in e19	LOC_Os10g37820	0.782842	0.1815	transposon protein, putative, CACTA, En/Spm sub-class, expressed	not assigned.unknown
Up in e19	LOC_Os01g49154	0.782999	5e-05	expressed protein	not assigned.unknown
Up in e19	LOC_Os04g16314	0.787027	5e-05	retrotransposon, putative, centromere-specific, expressed	not assigned.unknown
Up in e19	LOC_Os04g51080	0.791881	5e-05	scramblase, putative, expressed	not assigned.unknown
Up in e19	LOC_Os03g49030	0.796932	0.0018	transposon protein, putative, CACTA, En/Spm sub-class, expressed	not assigned.unknown
Up in e19	LOC_Os03g06680	0.797012	5e-05	plant-specific domain TIGR01615 family protein, expressed	not assigned.unknown
Up in e19	LOC_Os09g22440	0.797067	0.0003	expressed protein	not assigned.unknown
Up in e19	LOC_Os05g50760	0.803149	5e-05	hypothetical protein	not assigned.unknown
Up in e19	LOC_Os06g30140	0.803431	5e-05	transposon protein, putative, unclassified, expressed	not assigned.unknown
Up in e19	LOC_Os01g03130	0.803708	0.0012	expressed protein	not assigned.unknown
Up in e19	LOC_Os06g49590	0.804794	0.0913	hypothetical protein	not assigned.unknown
Up in e19	LOC_Os09g08370	0.808914	5e-05	retrotransposon protein, putative, Ty3-gypsy subclass, expressed	not assigned.unknown
Up in e19	LOC_Os01g48070	0.809707	5e-05	retrotransposon protein, putative, unclassified, expressed	not assigned.unknown
Up in e19	LOC_Os12g25850	0.810522	5e-05	retrotransposon protein, putative, Ty3-gypsy subclass, expressed	not assigned.unknown
Up in e19	LOC_Os01g71640	0.813071	5e-05	expressed protein	not assigned.unknown
Up in e19	LOC_Os01g54900	0.818656	5e-05	lipid-A-disaccharide synthase family protein, expressed	not assigned.unknown
Up in e19	LOC_Os05g02250	0.819939	5e-05	expressed protein	not assigned.unknown
Up in e19	LOC_Os11g29100	0.823161	0.1184	expressed protein	not assigned.unknown
Up in e19	LOC_Os02g58650	0.82563	5e-05	expressed protein	not assigned.unknown
Up in e19	LOC_Os12g31180	0.827172	5e-05	retrotransposon protein, putative, Ty3-gypsy subclass, expressed	not assigned.unknown
Up in e19	LOC_Os10g07440	0.830311	5e-05	expressed protein	not assigned.unknown
Up in e19	LOC_Os01g29820	0.830823	0.0343	expressed protein	not assigned.unknown
Up in e19	LOC_Os01g63020	0.832139	5e-05	expressed protein	not assigned.unknown
Up in e19	LOC_Os02g47960	0.832984	5e-05	expressed protein	not assigned.unknown
Up in e19	LOC_Os08g40010	0.834681	5e-05	expressed protein	not assigned.unknown
Up in e19	LOC_Os04g53880	0.842544	5e-05	retrotransposon protein, putative, unclassified, expressed	not assigned.unknown
Up in e19	LOC_Os02g44190	0.843078	5e-05	retrotransposon protein, putative, Ty3-gypsy subclass	not assigned.unknown
Up in e19	LOC_Os07g48620	0.846837	0.00175	expressed protein	not assigned.unknown
Up in e19	LOC_Os05g11900	0.853424	5e-05	expressed protein	not assigned.unknown
Up in e19	LOC_Os04g47030	0.858567	5e-05	expressed protein	not assigned.unknown
Up in e19	LOC_Os07g01960	0.85944	0.00535	hypothetical protein	not assigned.unknown
Up in e19	LOC_Os01g16146	0.86272	0.0265	phenazine biosynthesis protein, putative, expressed	not assigned.unknown
Up in e19	LOC_Os01g26330	0.865612	0.0005	retrotransposon protein, putative, unclassified	not assigned.unknown
Up in e19	LOC_Os07g38310	0.865774	5e-05	expressed protein	not assigned.unknown
Up in e19	LOC_Os07g01970	0.880358	0.072	retrotransposon protein, putative, unclassified, expressed	not assigned.unknown
Up in e19	LOC_Os07g26510	0.888674	5e-05	retrotransposon protein, putative, unclassified, expressed	not assigned.unknown
Up in e19	LOC_Os02g31060	0.890252	0.0972	hypothetical protein	not assigned.unknown
Up in e19	LOC_Os03g49440	0.896284	5e-05	phosphatase, putative, expressed	not assigned.unknown
Up in e19	LOC_Os05g07860	0.901302	5e-05	uvrB/uvrC motif family protein, expressed	not assigned.unknown
Up in e19	LOC_Os04g10270	0.904209	5e-05	retrotransposon protein, putative, unclassified, expressed	not assigned.unknown
Up in e19	LOC_Os03g56781	0.904523	0.0293	expressed protein	not assigned.unknown
Up in e19	LOC_Os03g13020	0.909326	5e-05	expressed protein	not assigned.unknown
Up in e19	LOC_Os05g07140	0.91004	0.0002	zinc finger, C3HC4 type domain containing protein, expressed	not assigned.unknown
Up in e19	LOC_Os04g20570	0.915196	5e-05	retrotransposon protein, putative, unclassified	not assigned.unknown
Up in e19	LOC_Os10g37560	0.924064	5e-05	expressed protein	not assigned.unknown
Up in e19	LOC_Os08g39470	0.928822	5e-05	expressed protein	not assigned.unknown
Up in e19	LOC_Os03g15100	0.947058	5e-05	expressed protein	not assigned.unknown
Up in e19	LOC_Os10g07210	0.950383	5e-05	hsp20/alpha crystallin family protein, putative, expressed	not assigned.unknown
Up in e19	LOC_Os02g39630	0.951107	0.0019	iron-stress related protein, putative, expressed	not assigned.unknown
Up in e19	LOC_Os03g20140	0.960217	0.0494	transposon protein, putative, CACTA, En/Spm sub-class, expressed	not assigned.unknown
Up in e19	LOC_Os02g39600	0.964929	5e-05	outer envelope protein, putative, expressed	not assigned.unknown
Up in e19	LOC_Os11g14860	0.96503	5e-05	expressed protein	not assigned.unknown
Up in e19	LOC_Os03g60639	0.970206	5e-05	expressed protein	not assigned.unknown
Up in e19	LOC_Os05g47730	0.970487	0.01835	LTPL153 - Protease inhibitor/seed storage/LTP family protein precursor, expressed	not assigned.unknown
Up in e19	LOC_Os02g52280	0.974687	0.00055	expressed protein	not assigned.unknown
Up in e19	LOC_Os01g69050	0.976155	5e-05	lysine ketoglutarate reductase trans-splicing related 1, putative, expressed	not assigned.unknown
Up in e19	LOC_Os02g41540	0.977423	5e-05	retrotransposon protein, putative, unclassified, expressed	not assigned.unknown
Up in e19	LOC_Os05g05030	0.983068	0.00025	expressed protein	not assigned.unknown
Up in e19	LOC_Os11g32400	0.983171	0.0005	expressed protein	not assigned.unknown
Up in e19	LOC_Os04g33760	0.988631	5e-05	DUF584 domain containing protein, putative, expressed	not assigned.unknown
Up in e19	LOC_Os01g56560	0.996939	0.02755	cyclase/dehydrase family protein, expressed	not assigned.unknown
Up in e19	LOC_Os02g41530	0.998846	0.13125	expressed protein	not assigned.unknown
Up in e19	LOC_Os02g21390	1.00313	5e-05	expressed protein	not assigned.unknown
Up in e19	LOC_Os04g16876	1.00704	0.1961	photosystem II reaction center protein Z, putative, expressed	not assigned.unknown
Up in e19	LOC_Os09g22260	1.01395	5e-05	retrotransposon protein, putative, unclassified	not assigned.unknown
Up in e19	LOC_Os10g33350	1.01787	5e-05	endo-beta-N-acetylglucosaminidase, putative, expressed	not assigned.unknown
Up in e19	LOC_Os06g21240	1.02306	5e-05	glycine rich protein family protein, putative, expressed	not assigned.unknown
Up in e19	LOC_Os01g03980	1.02474	5e-05	expressed protein	not assigned.unknown
Up in e19	LOC_Os07g32670	1.03438	5e-05	expressed protein	not assigned.unknown
Up in e19	LOC_Os08g33680	1.03815	5e-05	YGL010w, putative, expressed	not assigned.unknown
Up in e19	LOC_Os07g47810	1.03982	5e-05	expressed protein	not assigned.unknown
Up in e19	LOC_Os03g27070	1.0468	5e-05	expressed protein	not assigned.unknown
Up in e19	LOC_Os12g38100	1.05696	5e-05	membrane associated DUF588 domain containing protein, putative, expressed	not assigned.unknown
Up in e19	LOC_Os06g25150	1.06162	5e-05	retrotransposon protein, putative, unclassified, expressed	not assigned.unknown
Up in e19	LOC_Os10g33500	1.06518	0.00135	expressed protein	not assigned.unknown
Up in e19	LOC_Os04g49580	1.08728	5e-05	nucleolar complex protein, putative, expressed	not assigned.unknown
Up in e19	LOC_Os02g41760	1.09269	5e-05	NB-ARC domain containing protein, expressed	not assigned.unknown
Up in e19	LOC_Os09g13560	1.10342	5e-05	transposon protein, putative, CACTA, En/Spm sub-class, expressed	not assigned.unknown
Up in e19	LOC_Os04g42590	1.10639	0.02745	expressed protein	not assigned.unknown
Up in e19	LOC_Os02g30140	1.11227	5e-05	expressed protein	not assigned.unknown
Up in e19	LOC_Os05g49330	1.12062	5e-05	expressed protein	not assigned.unknown
Up in e19	LOC_Os11g29130	1.12596	0.00015	expressed protein	not assigned.unknown
Up in e19	LOC_Os08g36670	1.12778	5e-05	transposon protein, putative, unclassified, expressed	not assigned.unknown
Up in e19	LOC_Os07g45439	1.1278	5e-05	expressed protein	not assigned.unknown
Up in e19	LOC_Os10g08080	1.13009	5e-05	retrotransposon protein, putative, Ty3-gypsy subclass, expressed	not assigned.unknown
Up in e19	LOC_Os06g45060	1.13208	5e-05	expressed protein	not assigned.unknown
Up in e19	LOC_Os01g07364	1.14105	5e-05	expressed protein	not assigned.unknown
Up in e19	LOC_Os05g34910	1.14454	0.0018	expressed protein	not assigned.unknown
Up in e19	LOC_Os02g08110	1.14893	5e-05	membrane associated DUF588 domain containing protein, putative, expressed	not assigned.unknown
Up in e19	LOC_Os12g20410	1.16	5e-05	matrix attachment region binding protein, putative, expressed	not assigned.unknown
Up in e19	LOC_Os08g07490	1.17007	5e-05	expressed protein	not assigned.unknown
Up in e19	LOC_Os03g42730	1.17741	5e-05	expressed protein	not assigned.unknown
Up in e19	LOC_Os06g44360	1.18771	5e-05	expressed protein	not assigned.unknown
Up in e19	LOC_Os11g02080	1.2102	5e-05	expressed protein	not assigned.unknown
Up in e19	LOC_Os05g08900	1.21188	5e-05	expressed protein	not assigned.unknown
Up in e19	LOC_Os05g08860	1.24457	5e-05	expressed protein	not assigned.unknown
Up in e19	LOC_Os01g29210	1.2579	5e-05	hypothetical protein	not assigned.unknown
Up in e19	LOC_Os03g55734	1.2603	0.00015	SSA3 - 2S albumin seed storage family protein precursor, expressed	not assigned.unknown
Up in e19	LOC_Os05g37870	1.26142	5e-05	expressed protein	not assigned.unknown
Up in e19	LOC_Os01g47930	1.27012	5e-05	hypothetical protein	not assigned.unknown
Up in e19	LOC_Os07g13860	1.30177	5e-05	transposon protein, putative, CACTA, En/Spm sub-class, expressed	not assigned.unknown
Up in e19	LOC_Os06g34940	1.32369	0.05755	expressed protein	not assigned.unknown
Up in e19	LOC_Os01g18880	1.32515	5e-05	ubiquitin carboxyl-terminal hydrolase, family 1, putative, expressed	not assigned.unknown
Up in e19	LOC_Os01g63630	1.33476	5e-05	retrotransposon protein, putative, Ty3-gypsy subclass, expressed	not assigned.unknown
Up in e19	LOC_Os10g35340	1.35235	0.00015	expressed protein	not assigned.unknown
Up in e19	LOC_Os12g22580	1.35515	5e-05	retrotransposon protein, putative, Ty3-gypsy subclass, expressed	not assigned.unknown
Up in e19	LOC_Os01g08870	1.36399	0.3196	expressed protein	not assigned.unknown
Up in e19	LOC_Os03g41229	1.3888	5e-05	expressed protein	not assigned.unknown
Up in e19	LOC_Os04g57100	1.41555	5e-05	retrotransposon protein, putative, unclassified, expressed	not assigned.unknown
Up in e19	LOC_Os05g41910	1.43599	5e-05	expressed protein	not assigned.unknown
Up in e19	LOC_Os09g20180	1.44731	5e-05	expressed protein	not assigned.unknown
Up in e19	LOC_Os04g31484	1.48778	0.0019	RALFL20 - Rapid ALkalinization Factor RALF family protein precursor, expressed	not assigned.unknown
Up in e19	LOC_Os11g26750	1.499	5e-05	dehydrin, putative, expressed	not assigned.unknown
Up in e19	LOC_Os10g39489	1.50741	5e-05	retrotransposon protein, putative, unclassified, expressed	not assigned.unknown
Up in e19	LOC_Os02g53660	1.51929	5e-05	expressed protein	not assigned.unknown
Up in e19	LOC_Os04g50960	1.52452	5e-05	expressed protein	not assigned.unknown
Up in e19	LOC_Os09g32630	1.5265	5e-05	retrotransposon protein, putative, unclassified, expressed	not assigned.unknown
Up in e19	LOC_Os03g29910	1.54197	5e-05	expressed protein	not assigned.unknown
Up in e19	LOC_Os09g30050	1.54813	5e-05	expressed protein	not assigned.unknown
Up in e19	LOC_Os12g24780	1.56592	5e-05	retrotransposon protein, putative, unclassified, expressed	not assigned.unknown
Up in e19	LOC_Os05g23180	1.58475	5e-05	transposon protein, putative, unclassified	not assigned.unknown
Up in e19	LOC_Os04g32090	1.61855	5e-05	expressed protein	not assigned.unknown
Up in e19	LOC_Os02g04130	1.64404	5e-05	DUF1645 domain containing protein, putative, expressed	not assigned.unknown
Up in e19	LOC_Os12g02040	1.65494	5e-05	hypoxia-responsive family protein, putative, expressed	not assigned.unknown
Up in e19	LOC_Os04g31470	1.70532	5e-05	expressed protein	not assigned.unknown
Up in e19	LOC_Os12g25330	1.7124	5e-05	transposon protein, putative, CACTA, En/Spm sub-class, expressed	not assigned.unknown
Up in e19	LOC_Os01g45020	1.72019	5e-05	F-box protein interaction domain containing protein, expressed	not assigned.unknown
Up in e19	LOC_Os03g46980	1.72837	0.00025	retrotransposon protein, putative, unclassified, expressed	not assigned.unknown
Up in e19	LOC_Os06g21410	1.75076	5e-05	arabinogalactan peptide 23 precursor, putative, expressed	not assigned.unknown
Up in e19	LOC_Os11g18420	1.8233	5e-05	retrotransposon protein, putative, Ty3-gypsy subclass	not assigned.unknown
Up in e19	LOC_Os10g26200	1.87817	5e-05	retrotransposon protein, putative, unclassified, expressed	not assigned.unknown
Up in e19	LOC_Os03g12970	1.90146	0.53725	hypothetical protein	not assigned.unknown
Up in e19	LOC_Os12g12540	1.98556	5e-05	retrotransposon protein, putative, unclassified	not assigned.unknown
Up in e19	LOC_Os06g40670	2.0094	5e-05	expressed protein	not assigned.unknown
Up in e19	LOC_Os02g58460	2.0263	5e-05	beta-catenin-like protein 1, putative, expressed	not assigned.unknown
Up in e19	LOC_Os12g29350	2.08842	5e-05	ATP binding protein, putative, expressed	not assigned.unknown
Up in e19	LOC_Os11g11860	2.13853	5e-05	retrotransposon protein, putative, unclassified, expressed	not assigned.unknown
Up in e19	LOC_Os08g36640	2.24035	5e-05	expressed protein	not assigned.unknown
Up in e19	LOC_Os05g31660	2.50848	5e-05	expressed protein	not assigned.unknown
Up in e19	LOC_Os01g51540	1.16941	5e-05	cytidine/deoxycytidylate deaminase, putative, expressed	nucleotide metabolism.degradation
Up in e19	LOC_Os06g14420	1.48969	5e-05	hydrolase, NUDIX family, domain containing protein, expressed	nucleotide metabolism.salvage.NUDIX hydrolases
Up in e19	LOC_Os01g37837	2.45663	5e-05	seryl-tRNA synthetase, putative, expressed	protein.aa activation.serine-tRNA ligase
Up in e19	LOC_Os04g08340	0.757355	0.22605	OsSigP3 - Putative Type I Signal Peptidase homologue; employs a putative Ser/Lys catalytic dyad, expressed	protein.degradation
Up in e19	LOC_Os11g04010	0.774962	5e-05	ICE-like protease p20 domain containing protein, putative, expressed	protein.degradation
Up in e19	LOC_Os06g16640	0.895053	5e-05	carboxyl-terminal peptidase, putative, expressed	protein.degradation
Up in e19	LOC_Os06g11400	0.960538	5e-05	expressed protein	protein.degradation
Up in e19	LOC_Os07g48650	1.12687	0.00655	OsSub54 - Putative Subtilisin homologue, expressed	protein.degradation.subtilases
Up in e19	LOC_Os01g68060	0.926433	0.00165	copine, putative, expressed	protein.degradation.ubiquitin.E3.RING
Up in e19	LOC_Os06g21390	1.43675	5e-05	Zinc finger C-x8-C-x5-C-x3-H type domain containing protein, expressed	protein.degradation.ubiquitin.E3.RING
Up in e19	LOC_Os07g42260	1.11395	5e-05	peptidase, T1 family, putative, expressed	protein.degradation.ubiquitin.proteasom
Up in e19	LOC_Os01g45400	0.857474	5e-05	ubiquitin family protein, putative, expressed	protein.degradation.ubiquitin.ubiquitin
Up in e19	LOC_Os02g52290	0.867053	5e-05	peptidyl-prolyl cis-trans isomerase, FKBP-type, putative, expressed	protein.folding
Up in e19	LOC_Os02g01280	1.02196	5e-05	T-complex protein, putative, expressed	protein.folding
Up in e19	LOC_Os02g03410	0.7671	5e-05	CAMK_CAMK_like.12 - CAMK includes calcium/calmodulin depedent protein kinases, expressed	protein.postranslational modification
Up in e19	LOC_Os12g42310	0.779654	0.00055	serine/threonine-protein phosphatase BSL2, putative, expressed	protein.postranslational modification
Up in e19	LOC_Os04g56530	0.837359	5e-05	STE_MEKK_ste11_MAP3K.1 - STE kinases include homologs to sterile 7, sterile 11 and sterile 20 from yeast, expressed	protein.postranslational modification
Up in e19	LOC_Os03g03510	0.871288	5e-05	CAMK_KIN1/SNF1/Nim1_like.15 - CAMK includes calcium/calmodulin depedent protein kinases, expressed	protein.postranslational modification
Up in e19	LOC_Os01g08310	0.906094	5e-05	serine/threonine protein phosphatase 2A 59 kDa regulatory subunit Bgamma isoform, putative, expressed	protein.postranslational modification
Up in e19	LOC_Os05g32360	0.968093	0.00415	cyclin-dependent kinase C-1, putative, expressed	protein.postranslational modification
Up in e19	LOC_Os03g09220	0.983439	5e-05	stage II sporulation protein E, putative, expressed	protein.postranslational modification
Up in e19	LOC_Os01g43100	1.89671	5e-05	protein phosphatase 2C, putative, expressed	protein.postranslational modification
Up in e19	LOC_Os09g31210	2.2285	5e-05	AGC_PVPK_like_CDK8.1 - ACG kinases include homologs to PKA, PKG and PKC, expressed	protein.postranslational modification
Up in e19	LOC_Os02g48840	2.23102	5e-05	dual specificity protein phosphatase, putative, expressed	protein.postranslational modification
Up in e19	LOC_Os03g31044	0.99385	0.02665	expressed protein	protein.postranslational modification.kinase.receptor like cytoplasmatic kinase IX
Up in e19	LOC_Os03g12470	0.788483	5e-05	OsWAK25 - OsWAK receptor-like protein kinase, expressed	protein.postranslational modification.kinase.receptor like cytoplasmatic kinase VII
Up in e19	LOC_Os06g10160	0.958345	0.5643	tyrosine protein kinase domain containing protein, putative, expressed	protein.postranslational modification.kinase.receptor like cytoplasmatic kinase VII
Up in e19	LOC_Os07g09400	0.796874	5e-05	RNA ligase isoform 1, putative, expressed	protein.synthesis.elongation
Up in e19	LOC_Os04g40400	0.821316	0.01595	eukaryotic translation initiation factor 4B, putative, expressed	protein.synthesis.initiation
Up in e19	LOC_Os06g21480	1.04581	5e-05	60S ribosomal protein L31, putative, expressed	protein.synthesis.ribosomal protein.eukaryotic.60S subunit.L31
Up in e19	LOC_Os02g15900	1.42274	5e-05	50S ribosomal protein L21, chloroplast precursor, putative, expressed	protein.synthesis.ribosomal protein.prokaryotic.chloroplast.50S subunit.L21
Up in e19	LOC_Os05g02060	0.834195	5e-05	mitochondrial import inner membrane translocase subunit Tim17, putative, expressed	protein.targeting.mitochondria
Up in e19	LOC_Os10g37420	1.41979	5e-05	cytochrome b5-like Heme/Steroid binding domain containing protein, expressed	redox.ascorbate and glutathione
Up in e19	LOC_Os05g02530	1.13684	5e-05	glutathione S-transferase, N-terminal domain containing protein, expressed	redox.ascorbate and glutathione.ascorbate
Up in e19	LOC_Os02g02400	1.34655	5e-05	catalase isozyme A, putative, expressed	redox.dismutases and catalases
Up in e19	LOC_Os02g13400	1.06945	5e-05	expressed protein	RNA.processing
Up in e19	LOC_Os09g38310	1.80583	5e-05	pentatricopeptide, putative, expressed	RNA.processing
Up in e19	LOC_Os01g68120	0.777115	5e-05	DCL3, putative, expressed	RNA.processing.degradation dicer
Up in e19	LOC_Os10g35090	2.08493	5e-05	Rf1, mitochondrial precursor, putative, expressed	RNA.regulation of transcription
Up in e19	LOC_Os04g56850	0.8513	0.06935	auxin response factor, putative, expressed	RNA.regulation of transcription.ARF, Auxin Response Factor family
Up in e19	LOC_Os05g09480	0.991694	5e-05	OsIAA16 - Auxin-responsive Aux/IAA gene family member, expressed	RNA.regulation of transcription.Aux/IAA family
Up in e19	LOC_Os01g09450	1.3017	5e-05	OsIAA2 - Auxin-responsive Aux/IAA gene family member, expressed	RNA.regulation of transcription.Aux/IAA family
Up in e19	LOC_Os03g18210	1.03897	5e-05	basic helix-loop-helix, putative, expressed	RNA.regulation of transcription.bHLH,Basic Helix-Loop-Helix family
Up in e19	LOC_Os02g03960	1.12132	5e-05	CPuORF1 - conserved peptide uORF-containing transcript, expressed	RNA.regulation of transcription.bZIP transcription factor family
Up in e19	LOC_Os02g08150	1.01777	5e-05	CCT/B-box zinc finger protein, putative, expressed	RNA.regulation of transcription.C2C2(Zn) CO-like, Constans-like zinc finger family
Up in e19	LOC_Os08g40560	0.839585	0.024	ZOS8-11 - C2H2 zinc finger protein, expressed	RNA.regulation of transcription.C2H2 zinc finger family
Up in e19	LOC_Os03g57260	1.65872	5e-05	GRF zinc finger family protein, expressed	RNA.regulation of transcription.C2H2 zinc finger family
Up in e19	LOC_Os03g55570	1.02998	5e-05	upstream activation factor subunit spp27, putative, expressed	RNA.regulation of transcription.Chromatin Remodeling Factors
Up in e19	LOC_Os07g48630	0.811689	0.00025	ethylene-insensitive 3, putative, expressed	RNA.regulation of transcription.EIN3-like(EIL) transcription factor family
Up in e19	LOC_Os01g67650	0.835705	5e-05	gibberellin response modulator protein, putative, expressed	RNA.regulation of transcription.GRAS transcription factor family
Up in e19	LOC_Os01g69850	0.790773	5e-05	OsMADS65 - MADS-box family gene with MIKC* type-box, expressed	RNA.regulation of transcription.MADS box transcription factor family
Up in e19	LOC_Os01g59890	0.842402	0.00415	pentatricopeptide, putative, expressed	RNA.regulation of transcription.MYB domain transcription factor family
Up in e19	LOC_Os02g03420	1.11812	5e-05	pentatricopeptide repeat-containing protein, putative, expressed	RNA.regulation of transcription.MYB domain transcription factor family
Up in e19	LOC_Os03g62400	1.4332	5e-05	pentatricopeptide, putative, expressed	RNA.regulation of transcription.MYB domain transcription factor family
Up in e19	LOC_Os04g34030	0.869137	5e-05	U-box domain-containing protein, putative, expressed	RNA.regulation of transcription.PHOR1
Up in e19	LOC_Os03g15990	0.757573	5e-05	EDM2, putative, expressed	RNA.regulation of transcription.putative transcription regulator
Up in e19	LOC_Os01g28200	0.82594	5e-05	transposon protein, putative, unclassified, expressed	RNA.regulation of transcription.putative transcription regulator
Up in e19	LOC_Os09g26680	1.24429	5e-05	transposon protein, putative, Ac/Ds sub-class, expressed	RNA.regulation of transcription.putative transcription regulator
Up in e19	LOC_Os03g46590	0.80457	5e-05	transposon protein, putative, unclassified, expressed	RNA.regulation of transcription.unclassified
Up in e19	LOC_Os01g62620	0.808438	5e-05	DHHC zinc finger domain containing protein, expressed	RNA.regulation of transcription.unclassified
Up in e19	LOC_Os09g38720	0.904008	0.0002	mTERF domain containing protein, expressed	RNA.regulation of transcription.unclassified
Up in e19	LOC_Os01g29750	0.927011	0.00515	transposon protein, putative, unclassified, expressed	RNA.regulation of transcription.unclassified
Up in e19	LOC_Os04g42580	1.35375	0.00125	carboxyvinyl-carboxyphosphonate phosphorylmutase, putative, expressed	RNA.regulation of transcription.unclassified
Up in e19	LOC_Os03g61850	2.01256	5e-05	transposon protein, putative, unclassified, expressed	RNA.regulation of transcription.unclassified
Up in e19	LOC_Os01g64840	2.82105	5e-05	aspartic proteinase nepenthesin-1 precursor, putative, expressed	RNA.regulation of transcription.unclassified
Up in e19	LOC_Os02g16540	1.0626	5e-05	WRKY39, expressed	RNA.regulation of transcription.WRKY domain transcription factor family
Up in e19	LOC_Os02g08440	1.3381	5e-05	WRKY71, expressed	RNA.regulation of transcription.WRKY domain transcription factor family
Up in e19	LOC_Os04g54870	0.785313	5e-05	RNA recognition motif containing protein, putative, expressed	RNA.RNA binding
Up in e19	LOC_Os04g34350	0.76608	0.00115	retrotransposon protein, putative, Ty3-gypsy subclass, expressed	RNA.transcription
Up in e19	LOC_Os01g63940	0.819575	5e-05	Transcription initiation factor TFIID subunit A containing protein, expressed	RNA.transcription
Up in e19	LOC_Os08g39910	0.843261	5e-05	retrotransposon protein, putative, Ty3-gypsy subclass, expressed	RNA.transcription
Up in e19	LOC_Os05g19200	0.885501	0.2755	retrotransposon protein, putative, Ty3-gypsy subclass, expressed	RNA.transcription
Up in e19	LOC_Os01g45690	0.896492	0.0001	transposon protein, putative, unclassified, expressed	RNA.transcription
Up in e19	LOC_Os12g32800	0.912084	5e-05	retrotransposon protein, putative, Ty3-gypsy subclass, expressed	RNA.transcription
Up in e19	LOC_Os09g13230	0.969645	5e-05	retrotransposon protein, putative, Ty3-gypsy subclass, expressed	RNA.transcription
Up in e19	LOC_Os05g38100	1.10547	5e-05	retrotransposon protein, putative, unclassified, expressed	RNA.transcription
Up in e19	LOC_Os01g63100	1.17188	5e-05	retrotransposon protein, putative, unclassified, expressed	RNA.transcription
Up in e19	LOC_Os03g14720	1.75238	5e-05	transcription initiation factor IIF, alpha subunit domain containing protein, expressed	RNA.transcription
Up in e19	LOC_Os03g46970	1.88595	5e-05	retrotransposon protein, putative, unclassified, expressed	RNA.transcription
Up in e19	LOC_Os02g20630	1.90576	5e-05	retrotransposon protein, putative, unclassified, expressed	RNA.transcription
Up in e19	LOC_Os03g08624	0.907573	5e-05	dihydroflavonol-4-reductase, putative, expressed	secondary metabolism.flavonoids.dihydroflavonols
Up in e19	LOC_Os01g42610	1.26092	5e-05	terpene synthase, putative, expressed	secondary metabolism.isoprenoids.terpenoids
Up in e19	LOC_Os02g47310	1.02735	0.0019	Cyclopropane-fatty-acyl-phospholipid synthase, putative, expressed	secondary metabolism.isoprenoids.tocopherol biosynthesis.tocopherol methyltransferase
Up in e19	LOC_Os04g42830	0.929362	5e-05	transferase family protein, putative, expressed	secondary metabolism.phenylpropanoids
Up in e19	LOC_Os10g01920	1.03668	5e-05	transferase family protein, putative, expressed	secondary metabolism.phenylpropanoids
Up in e19	LOC_Os04g57350	0.852754	5e-05	EH domain-containing protein 1, putative, expressed	signalling.calcium
Up in e19	LOC_Os08g43380	0.896309	5e-05	TBC domain containing protein, expressed	signalling.G-proteins
Up in e19	LOC_Os06g04920	0.952733	5e-05	zinc finger family protein, putative, expressed	signalling.G-proteins
Up in e19	LOC_Os09g31160	1.75808	5e-05	glutamate receptor precursor, putative, expressed	signalling.in sugar and nutrient physiology
Up in e19	LOC_Os02g04510	1.64694	5e-05	UOS1, putative, expressed	signalling.light
Up in e19	LOC_Os03g18080	0.863351	5e-05	SacI homology domain containing protein, expressed	signalling.phosphinositides
Up in e19	LOC_Os10g01480	1.03666	5e-05	Inositol 1, 3, 4-trisphosphate 5/6-kinase, putative, expressed	signalling.phosphinositides.inositol-1,3,4-trisphosphate 5/6-kinase
Up in e19	LOC_Os10g39530	1.07987	5e-05	retrotransposon protein, putative, unclassified, expressed	signalling.receptor kinases.DUF 26
Up in e19	LOC_Os05g47740	1.29258	5e-05	retrotransposon protein, putative, Ty1-copia subclass, expressed	signalling.receptor kinases.DUF 26
Up in e19	LOC_Os07g43350	1.74862	5e-05	expressed protein	signalling.receptor kinases.leucine rich repeat III
Up in e19	LOC_Os04g45460	0.814504	5e-05	cysteine-rich repeat secretory protein precursor, putative, expressed	signalling.receptor kinases.misc
Up in e19	LOC_Os03g62430	1.86142	5e-05	OsWAK28 - OsWAK receptor-like protein kinase, expressed	signalling.receptor kinases.misc
Up in e19	LOC_Os07g35700	1.04031	0.00095	TKL_IRAK_DUF26-lc.4 - DUF26 kinases have homology to DUF26 containing loci, expressed	signalling.receptor kinases.S-locus glycoprotein like
Up in e19	LOC_Os11g10290	1.54309	5e-05	S-domain receptor-like protein kinase, putative, expressed	signalling.receptor kinases.S-locus glycoprotein like
Up in e19	LOC_Os04g01320	1.76656	5e-05	serine/threonine-protein kinase receptor precursor, putative, expressed	signalling.receptor kinases.S-locus glycoprotein like
Up in e19	LOC_Os03g44140	0.762168	5e-05	OsWAK26 - OsWAK receptor-like protein kinase, expressed	signalling.receptor kinases.wall associated kinase
Up in e19	LOC_Os05g12640	2.2739	5e-05	BURP domain containing protein, expressed	stress.abiotic.drought/salt
Up in e19	LOC_Os06g02620	0.919758	5e-05	chaperone protein dnaJ, putative, expressed	stress.abiotic.heat
Up in e19	LOC_Os02g54560	0.927735	5e-05	SCP-like extracellular protein, expressed	stress.biotic
Up in e19	LOC_Os11g45924	0.838188	5e-05	WRKY41, expressed	stress.biotic.PR-proteins
Up in e19	LOC_Os11g41170	0.946558	5e-05	disease resistance protein RPM1, putative, expressed	stress.biotic.PR-proteins
Up in e19	LOC_Os11g45930	1.83454	5e-05	NBS-LRR type disease resistance protein, putative, expressed	stress.biotic.PR-proteins
Up in e19	LOC_Os05g09440	1.45064	5e-05	NADP-dependent malic enzyme, chloroplast precursor, putative, expressed	TCA / org. transformation.other organic acid transformaitons.malic
Up in e19	LOC_Os01g16260	0.777404	5e-05	major facilitator superfamily antiporter, putative, expressed	transport.ABC transporters and multidrug resistance systems
Up in e19	LOC_Os09g16380	1.00891	5e-05	pleiotropic drug resistance protein, putative, expressed	transport.ABC transporters and multidrug resistance systems
Up in e19	LOC_Os09g03939	1.15295	5e-05	white-brown complex homolog protein 11, putative, expressed	transport.ABC transporters and multidrug resistance systems
Up in e19	LOC_Os04g56470	0.817939	5e-05	amino acid transporter, putative, expressed	transport.amino acids
Up in e19	LOC_Os02g47320	0.865605	5e-05	vacuolar ATPase G subunit, putative, expressed	transport.p- and v-ATPases.H+-transporting two-sector ATPase
Up in e19	LOC_Os01g67330	1.21293	5e-05	nucleotide-sugar transporter family protein, putative, expressed	transport.sugars
Up in e19	LOC_Os05g38190	0.861424	0.0246	pentatricopeptide, putative, expressed	not assigned.unknown
Up in e19	LOC_Os11g41130	1.37071	0.00215	vacuolar protein sorting-associated protein 26, putative, expressed	not assigned.unknown
Down in lpa1	LOC_Os02g27730	-1.02119	5e-05	expressed protein	amino acid metabolism.synthesis.aromatic aa.phenylalanine.arogenate dehydratase / prephenate dehydratase
Down in lpa1	LOC_Os03g02690	-1.68141	5e-05	dihydrodipicolinate reductase, putative, expressed	amino acid metabolism.synthesis.aspartate family.lysine.dihydrodipicolinate reductase
Down in lpa1	LOC_Os05g48450	-1.45805	5e-05	aminotransferase domain containing protein, putative, expressed	amino acid metabolism.synthesis.branched chain group.common.branched-chain amino acid aminotransferase
Down in lpa1	LOC_Os01g09030	-1.34078	5e-05	2-aminoethanethiol dioxygenase, putative, expressed	amino acid metabolism.synthesis.serine-glycine-cysteine group.cysteine
Down in lpa1	LOC_Os06g36850	-0.842813	5e-05	cysteine synthase, putative, expressed	amino acid metabolism.synthesis.serine-glycine-cysteine group.cysteine.OASTL
Down in lpa1	LOC_Os07g34280	-1.16304	5e-05	CXE carboxylesterase, putative, expressed	Biodegradation of Xenobiotics
Down in lpa1	LOC_Os03g57460	-0.791691	5e-05	fasciclin domain containing protein, expressed	cell wall.cell wall proteins.AGPs.AGP
Down in lpa1	LOC_Os08g06380	-2.38301	5e-05	CSLF6 - cellulose synthase-like family F; beta1,3;1,4 glucan synthase, expressed	cell wall.cellulose synthesis.cellulose synthase
Down in lpa1	LOC_Os05g08370	-1.57449	5e-05	CESA1 - cellulose synthase, expressed	cell wall.cellulose synthesis.cellulose synthase
Down in lpa1	LOC_Os08g13920	-1.35042	5e-05	glycosyl hydrolases family 16, putative, expressed	cell wall.modification
Down in lpa1	LOC_Os03g28090	-1.41347	5e-05	pectinesterase, putative, expressed	cell wall.pectin*esterases.PME
Down in lpa1	LOC_Os01g62020	-2.25159	5e-05	NAD dependent epimerase/dehydratase family domain containing protein, expressed	cell wall.precursor synthesis.UXS
Down in lpa1	LOC_Os01g74146	-1.57077	5e-05	WD repeat-containing protein, putative, expressed	cell.cycle
Down in lpa1	LOC_Os01g02080	-1.60747	0.0039	peptidyl-prolyl cis-trans isomerase, putative, expressed	cell.cycle.peptidylprolyl isomerase
Down in lpa1	LOC_Os05g01270	-1.5303	5e-05	peptidyl-prolyl cis-trans isomerase, putative, expressed	cell.cycle.peptidylprolyl isomerase
Down in lpa1	LOC_Os01g72280	-0.885736	5e-05	tetratricopeptide repeat containing protein, putative, expressed	cell.division
Down in lpa1	LOC_Os01g51630	-1.55164	5e-05	XIE, putative, expressed	cell.organisation
Down in lpa1	LOC_Os02g07060	-1.35856	5e-05	tubulin/FtsZ domain containing protein, putative, expressed	cell.organisation
Down in lpa1	LOC_Os08g02380	-1.2914	5e-05	kinesin motor domain containing protein, putative, expressed	cell.organisation
Down in lpa1	LOC_Os03g56790	-1.09838	0.0001	actin-depolymerizing factor, putative, expressed	cell.organisation
Down in lpa1	LOC_Os02g42940	-1.32947	0.0068	MSP domain containing protein, expressed	cell.vesicle transport
Down in lpa1	LOC_Os03g09060	-1.08904	5e-05	prenyltransferase, putative, expressed	Co-factor and vitamine metabolism.folate & vitamine K.DHNA Phytyltransferase
Down in lpa1	LOC_Os05g11010	-1.0726	5e-05	harpin-induced protein 1 domain containing protein, expressed	development.late embryogenesis abundant
Down in lpa1	LOC_Os06g06780	-0.899563	5e-05	harpin-induced protein, putative, expressed	development.late embryogenesis abundant
Down in lpa1	LOC_Os06g01966	-1.8581	5e-05	auxin-induced protein 5NG4, putative, expressed	development.unspecified
Down in lpa1	LOC_Os06g14370	-1.73029	5e-05	caleosin related protein, putative, expressed	development.unspecified
Down in lpa1	LOC_Os03g24880	-1.66217	5e-05	PPR repeat containing protein, expressed	development.unspecified
Down in lpa1	LOC_Os03g05530	-1.19603	5e-05	nodulin, putative, expressed	development.unspecified
Down in lpa1	LOC_Os04g52020	-1.15071	5e-05	PHD-finger domain containing protein, putative, expressed	development.unspecified
Down in lpa1	LOC_Os01g67410	-1.06594	5e-05	AP2/EREBP transcription factor BABY BOOM, putative, expressed	development.unspecified
Down in lpa1	LOC_Os08g09270	-1.0337	5e-05	pentatricopeptide, putative, expressed	development.unspecified
Down in lpa1	LOC_Os06g10750	-0.943485	5e-05	integral membrane protein DUF6 containing protein, expressed	development.unspecified
Down in lpa1	LOC_Os05g40320	-0.93658	5e-05	PPR repeat domain containing protein, putative, expressed	development.unspecified
Down in lpa1	LOC_Os09g37920	-1.73176	5e-05	helicase, putative, expressed	DNA.synthesis/chromatin structure
Down in lpa1	LOC_Os01g67250	-1.08736	5e-05	Rad21 / Rec8 like protein, putative, expressed	DNA.synthesis/chromatin structure
Down in lpa1	LOC_Os06g48750	-0.882204	5e-05	DEAD-box ATP-dependent RNA helicase, putative, expressed	DNA.synthesis/chromatin structure
Down in lpa1	LOC_Os11g38300	-1.02007	5e-05	retrotransposon protein, putative, unclassified, expressed	DNA.unspecified
Down in lpa1	LOC_Os02g34550	-1.00067	5e-05	transposon protein, putative, unclassified, expressed	DNA.unspecified
Down in lpa1	LOC_Os03g42270	-0.813672	5e-05	retrotransposon protein, putative, unclassified, expressed	DNA.unspecified
Down in lpa1	LOC_Os07g45250	-0.79857	5e-05	transposon protein, putative, unclassified, expressed	DNA.unspecified
Down in lpa1	LOC_Os03g15950	-1.53603	5e-05	enolase, putative, expressed	glycolysis.cytosolic branch.enolase
Down in lpa1	LOC_Os06g01950	-0.777919	0.01605	phosphoglycerate mutase, putative, expressed	glycolysis.cytosolic branch.phosphoglycerate mutase
Down in lpa1	LOC_Os06g14510	-0.792298	5e-05	glucose-6-phosphate isomerase, putative, expressed	glycolysis.plastid branch.glucose-6-phosphate isomerase
Down in lpa1	LOC_Os04g47810	-0.834878	5e-05	ethylene-responsive protein related, putative, expressed	hormone metabolism.ethylene.induced-regulated-responsive-activated
Down in lpa1	LOC_Os08g44960	-1.34145	5e-05	AP2 domain containing protein, expressed	hormone metabolism.ethylene.signal transduction
Down in lpa1	LOC_Os10g38970	-0.786796	5e-05	ethylene-responsive element-binding protein, putative, expressed	hormone metabolism.ethylene.signal transduction
Down in lpa1	LOC_Os08g30150	-0.843449	5e-05	1-aminocyclopropane-1-carboxylate oxidase homolog 1, putative, expressed	hormone metabolism.ethylene.synthesis-degradation
Down in lpa1	LOC_Os05g31280	-0.805787	5e-05	GASR5 - Gibberellin-regulated GASA/GAST/Snakin family protein precursor, expressed	hormone metabolism.gibberelin.induced-regulated-responsive-activated
Down in lpa1	LOC_Os02g02000	-0.943092	5e-05	cytochrome P450, putative, expressed	hormone metabolism.jasmonate.synthesis-degradation.allene oxidase synthase
Down in lpa1	LOC_Os08g04460	-0.972592	5e-05	NADPH-dependent FMN reductase domain containing protein, expressed	lipid metabolism.''exotics'' (steroids, squalene etc)
Down in lpa1	LOC_Os05g04170	-1.35304	5e-05	AMP-binding enzyme, putative, expressed	lipid metabolism.FA synthesis and FA elongation.long chain fatty acid CoA ligase
Down in lpa1	LOC_Os09g23070	-0.940247	5e-05	malonyl-CoA decarboxylase, mitochondrial precursor, putative, expressed	lipid metabolism.FA synthesis and FA elongation.MCD
Down in lpa1	LOC_Os04g55410	-1.08575	5e-05	FGGY family of carbohydrate kinases, putative, expressed	lipid metabolism.glyceral metabolism.glycerol kinase
Down in lpa1	LOC_Os04g34000	-1.42941	5e-05	digalactosyldiacylglycerol synthase, chloroplast precursor, putative, expressed	lipid metabolism.glycolipid synthesis.DGDG synthase
Down in lpa1	LOC_Os01g43140	-0.830346	0.0184	lipase, putative, expressed	lipid metabolism.lipid degradation.lipases.triacylglycerol lipase
Down in lpa1	LOC_Os02g58480	-1.46546	5e-05	sucrose synthase, putative, expressed	major CHO metabolism.degradation.sucrose.Susy
Down in lpa1	LOC_Os07g10840	-1.6955	5e-05	uncharacterized glycosyltransferase, putative, expressed	minor CHO metabolism.raffinose family.raffinose synthases.putative
Down in lpa1	LOC_Os01g53000	-0.920367	5e-05	trehalose synthase, putative, expressed	minor CHO metabolism.trehalose.potential TPS/TPP
Down in lpa1	LOC_Os05g10210	-2.48636	5e-05	HAD superfamily phosphatase, putative, expressed	misc.acid and other phosphatases
Down in lpa1	LOC_Os05g09704	-2.08658	5e-05	HAD superfamily phosphatase, putative, expressed	misc.acid and other phosphatases
Down in lpa1	LOC_Os05g09724	-1.73552	5e-05	HAD superfamily phosphatase, putative, expressed	misc.acid and other phosphatases
Down in lpa1	LOC_Os02g47570	-1.71058	5e-05	phosphatase, putative, expressed	misc.acid and other phosphatases
Down in lpa1	LOC_Os05g09740	-1.46789	5e-05	HAD superfamily phosphatase, putative, expressed	misc.acid and other phosphatases
Down in lpa1	LOC_Os05g10310	-1.2248	5e-05	acid phosphatase, putative, expressed	misc.acid and other phosphatases
Down in lpa1	LOC_Os09g04050	-0.761015	5e-05	dehydrogenase, putative, expressed	misc.alcohol dehydrogenases
Down in lpa1	LOC_Os03g30830	-0.964405	5e-05	X8 domain containing protein, expressed	misc.beta 1,3 glucan hydrolases
Down in lpa1	LOC_Os06g01250	-2.62955	5e-05	cytochrome P450, putative, expressed	misc.cytochrome P450
Down in lpa1	LOC_Os03g04680	-1.47457	5e-05	cytochrome P450, putative, expressed	misc.cytochrome P450
Down in lpa1	LOC_Os03g04660	-1.32497	5e-05	cytochrome P450 86A1, putative, expressed	misc.cytochrome P450
Down in lpa1	LOC_Os01g10040	-0.977208	5e-05	cytochrome P450, putative, expressed	misc.cytochrome P450
Down in lpa1	LOC_Os10g23180	-0.927867	5e-05	cytochrome P450, putative, expressed	misc.cytochrome P450
Down in lpa1	LOC_Os02g07680	-0.83525	5e-05	cytochrome P450, putative, expressed	misc.cytochrome P450
Down in lpa1	LOC_Os06g02019	-0.795043	5e-05	cytochrome P450, putative, expressed	misc.cytochrome P450
Down in lpa1	LOC_Os01g69130	-2.05421	5e-05	dynamin family protein, putative, expressed	misc.dynamin
Down in lpa1	LOC_Os06g05550	-2.6716	5e-05	GDSL-like lipase/acylhydrolase, putative, expressed	misc.GDSL-motif lipase
Down in lpa1	LOC_Os06g06250	-2.21976	5e-05	GDSL-like lipase/acylhydrolase, putative, expressed	misc.GDSL-motif lipase
Down in lpa1	LOC_Os01g11730	-1.81057	5e-05	GDSL-like lipase/acylhydrolase, putative, expressed	misc.GDSL-motif lipase
Down in lpa1	LOC_Os01g11620	-1.29691	5e-05	GDSL-like lipase/acylhydrolase, putative, expressed	misc.GDSL-motif lipase
Down in lpa1	LOC_Os05g11910	-1.0385	5e-05	GDSL-like lipase/acylhydrolase, putative, expressed	misc.GDSL-motif lipase
Down in lpa1	LOC_Os01g46090	-0.854211	5e-05	GDSL-like lipase/acylhydrolase, putative, expressed	misc.GDSL-motif lipase
Down in lpa1	LOC_Os02g38160	-0.801274	0.00015	glycosyl transferase family 17 protein, putative, expressed	misc.gluco-, galacto- and mannosidases
Down in lpa1	LOC_Os09g23084	-1.11443	5e-05	endoglucanase, putative, expressed	misc.gluco-, galacto- and mannosidases.endoglucanase
Down in lpa1	LOC_Os01g02070	-1.76138	0.0094	invertase/pectin methylesterase inhibitor family protein, putative, expressed	misc.invertase/pectin methylesterase inhibitor family protein
Down in lpa1	LOC_Os08g06100	-1.10555	5e-05	O-methyltransferase, putative, expressed	misc.O-methyl transferases
Down in lpa1	LOC_Os08g02230	-1.14294	5e-05	FAD-binding and arabino-lactone oxidase domains containing protein, putative, expressed	misc.oxidases - copper, flavone etc.
Down in lpa1	LOC_Os06g23114	-1.09128	5e-05	copper methylamine oxidase precursor, putative, expressed	misc.oxidases - copper, flavone etc.
Down in lpa1	LOC_Os09g37620	-0.994449	5e-05	flavin-containing monooxygenase family protein, putative, expressed	misc.oxidases - copper, flavone etc.
Down in lpa1	LOC_Os05g04500	-2.08583	5e-05	peroxidase precursor, putative, expressed	misc.peroxidases
Down in lpa1	LOC_Os05g04380	-1.65508	5e-05	peroxidase precursor, putative, expressed	misc.peroxidases
Down in lpa1	LOC_Os06g13050	-0.803231	5e-05	peroxidase family protein, expressed	misc.peroxidases
Down in lpa1	LOC_Os06g11310	-1.41438	5e-05	plastocyanin-like domain containing protein, putative, expressed	misc.plastocyanin-like
Down in lpa1	LOC_Os08g04310	-1.40021	5e-05	plastocyanin-like domain containing protein, putative, expressed	misc.plastocyanin-like
Down in lpa1	LOC_Os06g11490	-1.34113	0.00385	plastocyanin-like domain containing protein, putative, expressed	misc.plastocyanin-like
Down in lpa1	LOC_Os02g15710	-0.890827	0.0044	plastocyanin-like domain containing protein, putative, expressed	misc.plastocyanin-like
Down in lpa1	LOC_Os03g19310	-1.95048	5e-05	glycosyltransferase, putative, expressed	misc.UDP glucosyl and glucoronyl transferases
Down in lpa1	LOC_Os09g36190	-1.00136	5e-05	glycosyl transferase family 8, putative, expressed	misc.UDP glucosyl and glucoronyl transferases
Down in lpa1	LOC_Os01g70190	-0.968395	0.00045	exostosin family domain containing protein, expressed	misc.UDP glucosyl and glucoronyl transferases
Down in lpa1	LOC_Os03g55020	-0.898462	0.00145	UDP-glucoronosyl and UDP-glucosyl transferase domain containing protein, expressed	misc.UDP glucosyl and glucoronyl transferases
Down in lpa1	LOC_Os10g11590	-3.3388	5e-05	expressed protein	not assigned.unknown
Down in lpa1	LOC_Os03g32749	-3.24005	5e-05	retrotransposon protein, putative, unclassified, expressed	not assigned.unknown
Down in lpa1	LOC_Os11g15624	-3.22064	5e-05	expressed protein	not assigned.unknown
Down in lpa1	LOC_Os04g59110	-3.21436	5e-05	retrotransposon protein, putative, unclassified, expressed	not assigned.unknown
Down in lpa1	LOC_Os11g02350	-3.05677	5e-05	LTPL25 - Protease inhibitor/seed storage/LTP family protein precursor, expressed	not assigned.unknown
Down in lpa1	LOC_Os07g15510	-2.84294	5e-05	retrotransposon protein, putative, unclassified, expressed	not assigned.unknown
Down in lpa1	LOC_Os02g44599	-2.72217	5e-05	expressed protein	not assigned.unknown
Down in lpa1	LOC_Os07g46150	-2.70155	5e-05	expressed protein	not assigned.unknown
Down in lpa1	LOC_Os02g34650	-2.47691	5e-05	expressed protein	not assigned.unknown
Down in lpa1	LOC_Os06g08090	-2.40063	5e-05	heparanase-like protein precursor, putative, expressed	not assigned.unknown
Down in lpa1	LOC_Os09g08254	-2.34336	5e-05	expressed protein	not assigned.unknown
Down in lpa1	LOC_Os05g13970	-2.34137	5e-05	phosphorylase domain containing protein, putative, expressed	not assigned.unknown
Down in lpa1	LOC_Os04g39240	-2.12174	5e-05	expressed protein	not assigned.unknown
Down in lpa1	LOC_Os03g60920	-2.01028	5e-05	Methyltransferase small domain containing protein, expressed	not assigned.unknown
Down in lpa1	LOC_Os08g35590	-1.97937	5e-05	expressed protein	not assigned.unknown
Down in lpa1	LOC_Os12g10880	-1.97417	5e-05	expressed protein	not assigned.unknown
Down in lpa1	LOC_Os03g55870	-1.95685	5e-05	membrane associated DUF588 domain containing protein, putative, expressed	not assigned.unknown
Down in lpa1	LOC_Os07g36510	-1.91581	0.0222	expressed protein	not assigned.unknown
Down in lpa1	LOC_Os05g31540	-1.90343	5e-05	retrotransposon protein, putative, unclassified, expressed	not assigned.unknown
Down in lpa1	LOC_Os01g13690	-1.89583	5e-05	ligA, putative, expressed	not assigned.unknown
Down in lpa1	LOC_Os02g14210	-1.88366	5e-05	retrotransposon protein, putative, unclassified, expressed	not assigned.unknown
Down in lpa1	LOC_Os05g09400	-1.83671	5e-05	30S ribosomal protein S31, chloroplast precursor, putative, expressed	not assigned.unknown
Down in lpa1	LOC_Os11g06690	-1.83196	5e-05	serine esterase family protein, putative, expressed	not assigned.unknown
Down in lpa1	LOC_Os03g47290	-1.79765	5e-05	expressed protein	not assigned.unknown
Down in lpa1	LOC_Os06g01960	-1.78507	5e-05	retrotransposon protein, putative, unclassified, expressed	not assigned.unknown
Down in lpa1	LOC_Os06g50670	-1.78247	5e-05	expressed protein	not assigned.unknown
Down in lpa1	LOC_Os11g37630	-1.77644	5e-05	expressed protein	not assigned.unknown
Down in lpa1	LOC_Os04g28570	-1.75374	0.00705	fatty acyl coA reductase, putative, expressed	not assigned.unknown
Down in lpa1	LOC_Os03g57425	-1.73019	5e-05	expressed protein	not assigned.unknown
Down in lpa1	LOC_Os06g24500	-1.72088	5e-05	expressed protein	not assigned.unknown
Down in lpa1	LOC_Os03g03470	-1.70208	5e-05	expressed protein	not assigned.unknown
Down in lpa1	LOC_Os01g50090	-1.66614	5e-05	retrotransposon protein, putative, unclassified, expressed	not assigned.unknown
Down in lpa1	LOC_Os10g23240	-1.66317	5e-05	expressed protein	not assigned.unknown
Down in lpa1	LOC_Os03g36130	-1.63924	5e-05	retrotransposon protein, putative, unclassified, expressed	not assigned.unknown
Down in lpa1	LOC_Os12g17930	-1.61789	5e-05	expressed protein	not assigned.unknown
Down in lpa1	LOC_Os09g11540	-1.61703	0.0002	expressed protein	not assigned.unknown
Down in lpa1	LOC_Os09g11620	-1.61409	5e-05	retrotransposon protein, putative, Ty3-gypsy subclass	not assigned.unknown
Down in lpa1	LOC_Os05g51640	-1.61055	5e-05	adhesion regulating molecule family, putative, expressed	not assigned.unknown
Down in lpa1	LOC_Os03g54063	-1.6104	5e-05	expressed protein	not assigned.unknown
Down in lpa1	LOC_Os02g53210	-1.60229	5e-05	expressed protein	not assigned.unknown
Down in lpa1	LOC_Os01g35504	-1.58629	5e-05	retrotransposon protein, putative, unclassified, expressed	not assigned.unknown
Down in lpa1	LOC_Os02g54550	-1.57252	5e-05	OsFBX63 - F-box domain containing protein, expressed	not assigned.unknown
Down in lpa1	LOC_Os03g28100	-1.56465	5e-05	expressed protein	not assigned.unknown
Down in lpa1	LOC_Os12g19480	-1.56326	0.00015	retrotransposon, putative, centromere-specific, expressed	not assigned.unknown
Down in lpa1	LOC_Os02g52470	-1.55119	5e-05	ATP-binding domain-containing protein, putative, expressed	not assigned.unknown
Down in lpa1	LOC_Os12g17620	-1.54989	5e-05	retrotransposon protein, putative, unclassified, expressed	not assigned.unknown
Down in lpa1	LOC_Os08g29540	-1.54796	5e-05	retrotransposon protein, putative, unclassified, expressed	not assigned.unknown
Down in lpa1	LOC_Os09g33620	-1.51355	0.0438	Leucine Rich Repeat domain containing protein, expressed	not assigned.unknown
Down in lpa1	LOC_Os07g05490	-1.51158	5e-05	transposon protein, putative, CACTA, En/Spm sub-class	not assigned.unknown
Down in lpa1	LOC_Os06g48430	-1.48629	5e-05	retrotransposon protein, putative, Ty3-gypsy subclass, expressed	not assigned.unknown
Down in lpa1	LOC_Os07g25200	-1.47104	5e-05	retrotransposon protein, putative, Ty3-gypsy subclass, expressed	not assigned.unknown
Down in lpa1	LOC_Os01g24340	-1.46031	5e-05	expressed protein	not assigned.unknown
Down in lpa1	LOC_Os01g61960	-1.45492	0.01655	GPR107 precursor, putative, expressed	not assigned.unknown
Down in lpa1	LOC_Os04g41000	-1.44824	5e-05	expressed protein	not assigned.unknown
Down in lpa1	LOC_Os03g08080	-1.44163	5e-05	YGGT family protein, putative, expressed	not assigned.unknown
Down in lpa1	LOC_Os02g43160	-1.42388	5e-05	expressed protein	not assigned.unknown
Down in lpa1	LOC_Os10g36280	-1.40781	5e-05	Leucine Rich Repeat family protein, expressed	not assigned.unknown
Down in lpa1	LOC_Os03g29020	-1.40431	5e-05	transposon protein, putative, CACTA, En/Spm sub-class	not assigned.unknown
Down in lpa1	LOC_Os07g34650	-1.40418	5e-05	expressed protein	not assigned.unknown
Down in lpa1	LOC_Os04g39520	-1.378	5e-05	ZOS4-08 - C2H2 zinc finger protein, expressed	not assigned.unknown
Down in lpa1	LOC_Os03g62880	-1.37591	5e-05	expressed protein	not assigned.unknown
Down in lpa1	LOC_Os01g17150	-1.36869	5e-05	plastid-specific 50S ribosomal protein 5, chloroplast precursor, putative, expressed	not assigned.unknown
Down in lpa1	LOC_Os02g53780	-1.35935	0.0269	expressed protein	not assigned.unknown
Down in lpa1	LOC_Os06g45184	-1.35556	5e-05	retrotransposon protein, putative, Ty3-gypsy subclass, expressed	not assigned.unknown
Down in lpa1	LOC_Os03g61419	-1.34957	5e-05	expressed protein	not assigned.unknown
Down in lpa1	LOC_Os02g39130	-1.34278	5e-05	transposon protein, putative, Pong sub-class, expressed	not assigned.unknown
Down in lpa1	LOC_Os02g38386	-1.33088	5e-05	NBS-LRR disease resistance protein, putative, expressed	not assigned.unknown
Down in lpa1	LOC_Os04g39380	-1.31952	5e-05	heavy metal transport/detoxification protein, putative, expressed	not assigned.unknown
Down in lpa1	LOC_Os07g11190	-1.31703	5e-05	retrotransposon protein, putative, unclassified, expressed	not assigned.unknown
Down in lpa1	LOC_Os01g68820	-1.31491	5e-05	expressed protein	not assigned.unknown
Down in lpa1	LOC_Os01g10950	-1.29866	5e-05	peptide-N4-asparagine amidase A, putative, expressed	not assigned.unknown
Down in lpa1	LOC_Os08g37260	-1.29498	0.00015	expressed protein	not assigned.unknown
Down in lpa1	LOC_Os01g55390	-1.29308	5e-05	retrotransposon protein, putative, unclassified, expressed	not assigned.unknown
Down in lpa1	LOC_Os03g14300	-1.28228	5e-05	THION29 - Plant thionin family protein precursor, expressed	not assigned.unknown
Down in lpa1	LOC_Os03g12080	-1.2764	5e-05	retrotransposon protein, putative, Ty3-gypsy subclass, expressed	not assigned.unknown
Down in lpa1	LOC_Os11g16630	-1.26245	5e-05	expressed protein	not assigned.unknown
Down in lpa1	LOC_Os08g44950	-1.25829	0.0001	zinc finger, C3HC4 type domain containing protein, expressed	not assigned.unknown
Down in lpa1	LOC_Os03g46720	-1.25827	0.00275	OsFBX106 - F-box domain containing protein, expressed	not assigned.unknown
Down in lpa1	LOC_Os04g49680	-1.25448	5e-05	DUF581 domain containing protein, expressed	not assigned.unknown
Down in lpa1	LOC_Os12g36490	-1.25075	0.0023	expressed protein	not assigned.unknown
Down in lpa1	LOC_Os10g41280	-1.24658	5e-05	expressed protein	not assigned.unknown
Down in lpa1	LOC_Os07g14910	-1.24149	5e-05	expressed protein	not assigned.unknown
Down in lpa1	LOC_Os12g24240	-1.23868	5e-05	expressed protein	not assigned.unknown
Down in lpa1	LOC_Os03g27670	-1.22664	5e-05	transposon protein, putative, CACTA, En/Spm sub-class, expressed	not assigned.unknown
Down in lpa1	LOC_Os05g49470	-1.22047	0.00035	THO complex subunit 7, putative, expressed	not assigned.unknown
Down in lpa1	LOC_Os03g58230	-1.2174	5e-05	plant-specific domain TIGR01615 family protein, expressed	not assigned.unknown
Down in lpa1	LOC_Os07g30120	-1.21616	5e-05	expressed protein	not assigned.unknown
Down in lpa1	LOC_Os07g45039	-1.19204	5e-05	expressed protein	not assigned.unknown
Down in lpa1	LOC_Os06g22790	-1.1854	5e-05	retrotransposon protein, putative, unclassified, expressed	not assigned.unknown
Down in lpa1	LOC_Os03g21964	-1.18293	5e-05	expressed protein	not assigned.unknown
Down in lpa1	LOC_Os03g41300	-1.18038	5e-05	expressed protein	not assigned.unknown
Down in lpa1	LOC_Os10g42580	-1.17475	5e-05	retrotransposon protein, putative, unclassified, expressed	not assigned.unknown
Down in lpa1	LOC_Os07g33630	-1.17417	5e-05	HEAT repeat family protein, putative, expressed	not assigned.unknown
Down in lpa1	LOC_Os05g41350	-1.16543	5e-05	retrotransposon protein, putative, unclassified, expressed	not assigned.unknown
Down in lpa1	LOC_Os06g11990	-1.15744	5e-05	expressed protein	not assigned.unknown
Down in lpa1	LOC_Os06g15400	-1.15695	5e-05	expressed protein	not assigned.unknown
Down in lpa1	LOC_Os02g58650	-1.1418	5e-05	expressed protein	not assigned.unknown
Down in lpa1	LOC_Os10g33950	-1.13577	5e-05	retrotransposon protein, putative, unclassified, expressed	not assigned.unknown
Down in lpa1	LOC_Os02g50080	-1.12993	5e-05	EF hand family protein, putative, expressed	not assigned.unknown
Down in lpa1	LOC_Os12g35170	-1.1292	5e-05	retrotransposon protein, putative, Ty3-gypsy subclass	not assigned.unknown
Down in lpa1	LOC_Os10g03840	-1.1197	5e-05	expressed protein	not assigned.unknown
Down in lpa1	LOC_Os04g55180	-1.11646	0.02625	hydrolase, alpha/beta fold family domain containing protein, expressed	not assigned.unknown
Down in lpa1	LOC_Os04g55910	-1.11532	5e-05	transposon protein, putative, unclassified	not assigned.unknown
Down in lpa1	LOC_Os04g46840	-1.10258	0.0015	expressed protein	not assigned.unknown
Down in lpa1	LOC_Os09g04384	-1.10094	5e-05	expressed protein	not assigned.unknown
Down in lpa1	LOC_Os12g35160	-1.1001	0.0248	expressed protein	not assigned.unknown
Down in lpa1	LOC_Os07g39490	-1.10005	5e-05	expressed protein	not assigned.unknown
Down in lpa1	LOC_Os09g27970	-1.09308	5e-05	expressed protein	not assigned.unknown
Down in lpa1	LOC_Os03g02640	-1.08891	5e-05	methylthioribose kinase, putative, expressed	not assigned.unknown
Down in lpa1	LOC_Os05g08554	-1.08064	5e-05	expressed protein	not assigned.unknown
Down in lpa1	LOC_Os09g25030	-1.07303	0.01925	expressed protein	not assigned.unknown
Down in lpa1	LOC_Os01g19110	-1.06826	5e-05	transposon protein, putative, CACTA, En/Spm sub-class	not assigned.unknown
Down in lpa1	LOC_Os04g54350	-1.06768	5e-05	SPRY-domain containing protein, putative, expressed	not assigned.unknown
Down in lpa1	LOC_Os03g52900	-1.06756	5e-05	expressed protein	not assigned.unknown
Down in lpa1	LOC_Os06g49370	-1.06649	5e-05	transposon protein, putative, unclassified, expressed	not assigned.unknown
Down in lpa1	LOC_Os03g51320	-1.06415	0.0278	retrotransposon protein, putative, unclassified, expressed	not assigned.unknown
Down in lpa1	LOC_Os05g48680	-1.05646	0.02685	expressed protein	not assigned.unknown
Down in lpa1	LOC_Os08g23550	-1.05615	0.0422	expressed protein	not assigned.unknown
Down in lpa1	LOC_Os05g34840	-1.05576	0.0258	expressed protein	not assigned.unknown
Down in lpa1	LOC_Os08g15500	-1.05048	5e-05	expressed protein	not assigned.unknown
Down in lpa1	LOC_Os06g38680	-1.04739	5e-05	expressed protein	not assigned.unknown
Down in lpa1	LOC_Os10g39489	-1.04474	0.00015	retrotransposon protein, putative, unclassified, expressed	not assigned.unknown
Down in lpa1	LOC_Os07g29610	-1.04297	5e-05	PQ loop repeat domain containing protein, expressed	not assigned.unknown
Down in lpa1	LOC_Os04g51310	-1.03949	5e-05	putrescine-binding periplasmic protein-related, putative, expressed	not assigned.unknown
Down in lpa1	LOC_Os01g73090	-1.03876	0.00435	expressed protein	not assigned.unknown
Down in lpa1	LOC_Os02g01060	-1.03725	5e-05	harpin-induced protein 1 domain containing protein, expressed	not assigned.unknown
Down in lpa1	LOC_Os03g05520	-1.03606	5e-05	nicotiana lesion-inducing like, putative, expressed	not assigned.unknown
Down in lpa1	LOC_Os01g47930	-1.02886	5e-05	hypothetical protein	not assigned.unknown
Down in lpa1	LOC_Os01g68450	-1.02715	5e-05	expressed protein	not assigned.unknown
Down in lpa1	LOC_Os07g26070	-1.02512	5e-05	transposon protein, putative, CACTA, En/Spm sub-class, expressed	not assigned.unknown
Down in lpa1	LOC_Os12g07210	-1.0116	5e-05	expressed protein	not assigned.unknown
Down in lpa1	LOC_Os06g35290	-1.01021	0.00185	expressed protein	not assigned.unknown
Down in lpa1	LOC_Os03g55670	-1.00309	5e-05	expressed protein	not assigned.unknown
Down in lpa1	LOC_Os10g24720	-1.0024	5e-05	retrotransposon protein, putative, unclassified, expressed	not assigned.unknown
Down in lpa1	LOC_Os03g42850	-0.996668	5e-05	expressed protein	not assigned.unknown
Down in lpa1	LOC_Os12g31660	-0.994653	5e-05	transposon protein, putative, CACTA, En/Spm sub-class, expressed	not assigned.unknown
Down in lpa1	LOC_Os03g51340	-0.99441	5e-05	expressed protein	not assigned.unknown
Down in lpa1	LOC_Os05g04000	-0.990257	5e-05	expressed protein	not assigned.unknown
Down in lpa1	LOC_Os01g22620	-0.986654	0.06895	retrotransposon protein, putative, unclassified	not assigned.unknown
Down in lpa1	LOC_Os02g47700	-0.981723	5e-05	hypothetical protein	not assigned.unknown
Down in lpa1	LOC_Os03g54070	-0.975625	5e-05	expressed protein	not assigned.unknown
Down in lpa1	LOC_Os04g40140	-0.971545	5e-05	expressed protein	not assigned.unknown
Down in lpa1	LOC_Os02g40800	-0.970751	0.1048	expressed protein	not assigned.unknown
Down in lpa1	LOC_Os08g29270	-0.968158	5e-05	retrotransposon protein, putative, Ty3-gypsy subclass	not assigned.unknown
Down in lpa1	LOC_Os02g03670	-0.967823	5e-05	expressed protein	not assigned.unknown
Down in lpa1	LOC_Os03g59090	-0.967472	5e-05	retrotransposon protein, putative, unclassified, expressed	not assigned.unknown
Down in lpa1	LOC_Os02g02770	-0.964656	0.01075	PPR repeat domain containing protein, putative, expressed	not assigned.unknown
Down in lpa1	LOC_Os02g15700	-0.953524	5e-05	expressed protein	not assigned.unknown
Down in lpa1	LOC_Os03g56690	-0.953105	5e-05	expressed protein	not assigned.unknown
Down in lpa1	LOC_Os06g01760	-0.945195	5e-05	ligA, putative, expressed	not assigned.unknown
Down in lpa1	LOC_Os06g20450	-0.943536	5e-05	hypothetical protein	not assigned.unknown
Down in lpa1	LOC_Os02g07740	-0.933778	5e-05	RNA binding protein, putative, expressed	not assigned.unknown
Down in lpa1	LOC_Os02g51200	-0.933421	5e-05	retrotransposon protein, putative, LINE subclass, expressed	not assigned.unknown
Down in lpa1	LOC_Os04g10270	-0.932737	5e-05	retrotransposon protein, putative, unclassified, expressed	not assigned.unknown
Down in lpa1	LOC_Os03g63860	-0.932709	5e-05	DANA2, putative, expressed	not assigned.unknown
Down in lpa1	LOC_Os01g46110	-0.930536	5e-05	transposon protein, putative, CACTA, En/Spm sub-class, expressed	not assigned.unknown
Down in lpa1	LOC_Os11g30930	-0.926533	5e-05	expressed protein	not assigned.unknown
Down in lpa1	LOC_Os01g68598	-0.924013	5e-05	expressed protein	not assigned.unknown
Down in lpa1	LOC_Os07g14040	-0.923817	5e-05	retrotransposon protein, putative, unclassified, expressed	not assigned.unknown
Down in lpa1	LOC_Os07g31670	-0.921979	5e-05	expressed protein	not assigned.unknown
Down in lpa1	LOC_Os02g53020	-0.921943	5e-05	transposon protein, putative, CACTA, En/Spm sub-class, expressed	not assigned.unknown
Down in lpa1	LOC_Os07g27500	-0.9206	5e-05	expressed protein	not assigned.unknown
Down in lpa1	LOC_Os05g22894	-0.919353	5e-05	expressed protein	not assigned.unknown
Down in lpa1	LOC_Os03g22840	-0.9131	5e-05	retrotransposon protein, putative, unclassified, expressed	not assigned.unknown
Down in lpa1	LOC_Os12g42360	-0.910839	5e-05	expressed protein	not assigned.unknown
Down in lpa1	LOC_Os06g38960	-0.909721	5e-05	expressed protein	not assigned.unknown
Down in lpa1	LOC_Os04g36062	-0.908939	0.0116	expressed protein	not assigned.unknown
Down in lpa1	LOC_Os08g07060	-0.907766	5e-05	CRR6, putative, expressed	not assigned.unknown
Down in lpa1	LOC_Os01g45500	-0.901217	5e-05	retrotransposon protein, putative, Ty3-gypsy subclass	not assigned.unknown
Down in lpa1	LOC_Os05g14230	-0.891404	5e-05	expressed protein	not assigned.unknown
Down in lpa1	LOC_Os01g62750	-0.889667	5e-05	expressed protein	not assigned.unknown
Down in lpa1	LOC_Os05g50070	-0.886886	5e-05	retrotransposon protein, putative, unclassified, expressed	not assigned.unknown
Down in lpa1	LOC_Os04g24190	-0.885253	5e-05	growth-regulating factor 11, putative, expressed	not assigned.unknown
Down in lpa1	LOC_Os01g14890	-0.881679	5e-05	expressed protein	not assigned.unknown
Down in lpa1	LOC_Os05g33180	-0.880982	5e-05	hypothetical protein	not assigned.unknown
Down in lpa1	LOC_Os03g06120	-0.879846	5e-05	PLAC8 family protein, expressed	not assigned.unknown
Down in lpa1	LOC_Os04g53606	-0.879803	5e-05	expressed protein	not assigned.unknown
Down in lpa1	LOC_Os05g06399	-0.878724	5e-05	expressed protein	not assigned.unknown
Down in lpa1	LOC_Os11g30240	-0.877621	5e-05	expressed protein	not assigned.unknown
Down in lpa1	LOC_Os05g48070	-0.877133	0.0025	expressed protein	not assigned.unknown
Down in lpa1	LOC_Os05g47960	-0.872958	5e-05	expressed protein	not assigned.unknown
Down in lpa1	LOC_Os05g28260	-0.872828	5e-05	expressed protein	not assigned.unknown
Down in lpa1	LOC_Os11g35650	-0.869979	5e-05	transposon protein, putative, CACTA, En/Spm sub-class, expressed	not assigned.unknown
Down in lpa1	LOC_Os10g13880	-0.864385	0.004	expressed protein	not assigned.unknown
Down in lpa1	LOC_Os01g22760	-0.858601	5e-05	retrotransposon protein, putative, unclassified, expressed	not assigned.unknown
Down in lpa1	LOC_Os08g44470	-0.858486	5e-05	expressed protein	not assigned.unknown
Down in lpa1	LOC_Os12g37730	-0.85666	0.1893	expressed protein	not assigned.unknown
Down in lpa1	LOC_Os11g04050	-0.852141	0.3283	expressed protein	not assigned.unknown
Down in lpa1	LOC_Os09g32120	-0.850817	0.0255	expressed protein	not assigned.unknown
Down in lpa1	LOC_Os04g10050	-0.850348	5e-05	expressed protein	not assigned.unknown
Down in lpa1	LOC_Os03g33600	-0.850085	5e-05	retrotransposon, putative, centromere-specific, expressed	not assigned.unknown
Down in lpa1	LOC_Os07g42324	-0.84943	0.0005	expressed protein	not assigned.unknown
Down in lpa1	LOC_Os01g41190	-0.842786	5e-05	glycine-rich protein, putative, expressed	not assigned.unknown
Down in lpa1	LOC_Os02g05890	-0.839846	5e-05	EMB1303, putative, expressed	not assigned.unknown
Down in lpa1	LOC_Os04g02610	-0.828947	0.0007	expressed protein	not assigned.unknown
Down in lpa1	LOC_Os10g34810	-0.828491	5e-05	expressed protein	not assigned.unknown
Down in lpa1	LOC_Os10g09960	-0.828178	5e-05	retrotransposon protein, putative, unclassified, expressed	not assigned.unknown
Down in lpa1	LOC_Os02g05530	-0.828133	0.00085	expressed protein	not assigned.unknown
Down in lpa1	LOC_Os08g12780	-0.825033	5e-05	chloroplast envelope membrane protein, putative, expressed	not assigned.unknown
Down in lpa1	LOC_Os11g10450	-0.820694	5e-05	transposon protein, putative, CACTA, En/Spm sub-class, expressed	not assigned.unknown
Down in lpa1	LOC_Os05g15210	-0.819041	5e-05	retrotransposon protein, putative, unclassified, expressed	not assigned.unknown
Down in lpa1	LOC_Os06g47060	-0.814881	5e-05	expressed protein	not assigned.unknown
Down in lpa1	LOC_Os03g06680	-0.805236	5e-05	plant-specific domain TIGR01615 family protein, expressed	not assigned.unknown
Down in lpa1	LOC_Os03g48190	-0.80072	5e-05	expressed protein	not assigned.unknown
Down in lpa1	LOC_Os11g45295	-0.799975	5e-05	retrotransposon protein, putative, unclassified, expressed	not assigned.unknown
Down in lpa1	LOC_Os09g26530	-0.799934	5e-05	expressed protein	not assigned.unknown
Down in lpa1	LOC_Os05g11064	-0.796517	5e-05	expressed protein	not assigned.unknown
Down in lpa1	LOC_Os02g52380	-0.790318	5e-05	DUF1645 domain containing protein, putative, expressed	not assigned.unknown
Down in lpa1	LOC_Os01g12210	-0.789327	0.0007	aluminum-activated malate transporter, putative, expressed	not assigned.unknown
Down in lpa1	LOC_Os09g38470	-0.789246	0.00085	expressed protein	not assigned.unknown
Down in lpa1	LOC_Os04g59030	-0.788237	5e-05	expressed protein	not assigned.unknown
Down in lpa1	LOC_Os02g22290	-0.786021	5e-05	retrotransposon protein, putative, Ty3-gypsy subclass, expressed	not assigned.unknown
Down in lpa1	LOC_Os06g45830	-0.782205	0.0002	expressed protein	not assigned.unknown
Down in lpa1	LOC_Os11g12780	-0.7813	0.00135	transposon protein, putative, CACTA, En/Spm sub-class, expressed	not assigned.unknown
Down in lpa1	LOC_Os01g22039	-0.781061	0.15295	expressed protein	not assigned.unknown
Down in lpa1	LOC_Os11g42130	-0.774597	0.15405	transposon protein, putative, unclassified	not assigned.unknown
Down in lpa1	LOC_Os11g18640	-0.765567	5e-05	transposon protein, putative, CACTA, En/Spm sub-class, expressed	not assigned.unknown
Down in lpa1	LOC_Os03g25690	-0.764529	5e-05	expressed protein	not assigned.unknown
Down in lpa1	LOC_Os01g73080	-0.7645	5e-05	expressed protein	not assigned.unknown
Down in lpa1	LOC_Os03g01920	-0.764357	0.02665	expressed protein	not assigned.unknown
Down in lpa1	LOC_Os05g44500	-0.762705	5e-05	retrotransposon protein, putative, unclassified	not assigned.unknown
Down in lpa1	LOC_Os03g21320	-0.762237	5e-05	retrotransposon protein, putative, unclassified, expressed	not assigned.unknown
Down in lpa1	LOC_Os01g69279	-0.757173	0.00065	expressed protein	not assigned.unknown
Down in lpa1	LOC_Os02g25680	-0.755125	5e-05	expressed protein	not assigned.unknown
Down in lpa1	LOC_Os07g25730	-0.75145	5e-05	expressed protein	not assigned.unknown
Down in lpa1	LOC_Os03g46710	-0.750561	5e-05	expressed protein	not assigned.unknown
Down in lpa1	LOC_Os12g08270	-1.10694	0.0071	inositol-1-monophosphatase, putative, expressed	nucleotide metabolism.degradation
Down in lpa1	LOC_Os05g02310	-2.46965	5e-05	soluble inorganic pyrophosphatase, putative, expressed	nucleotide metabolism.phosphotransfer and pyrophosphatases.misc
Down in lpa1	LOC_Os10g41410	-0.764337	0.02005	nucleoside diphosphate kinase, putative, expressed	nucleotide metabolism.phosphotransfer and pyrophosphatases.nucleoside diphosphate kinase
Down in lpa1	LOC_Os09g25620	-0.897035	0.0168	CPuORF8 - conserved peptide uORF-containing transcript, expressed	polyamine metabolism.synthesis.SAM decarboxylase
Down in lpa1	LOC_Os02g02860	-0.817618	5e-05	glutamyl-tRNA synthetase, putative, expressed	protein.aa activation.glutamate-tRNA ligase
Down in lpa1	LOC_Os02g38900	-0.884719	5e-05	cytosolic Fe-S cluster assembling factor NBP35, putative, expressed	protein.assembly and cofactor ligation
Down in lpa1	LOC_Os05g01970	-1.1587	5e-05	NAD dependent epimerase/dehydratase family protein, putative, expressed	protein.degradation
Down in lpa1	LOC_Os05g41810	-1.03116	0.0028	OsDegp8 - Putative Deg protease homologue, expressed	protein.degradation
Down in lpa1	LOC_Os12g13390	-1.05672	5e-05	aspartyl aminopeptidase, putative, expressed	protein.degradation.aspartate protease
Down in lpa1	LOC_Os08g39560	-1.59411	5e-05	OTU-like cysteine protease family protein, putative, expressed	protein.degradation.cysteine protease
Down in lpa1	LOC_Os07g38280	-1.69167	5e-05	insulin-degrading enzyme, putative, expressed	protein.degradation.metalloprotease
Down in lpa1	LOC_Os02g02320	-1.38544	5e-05	OsSCP6 - Putative Serine Carboxypeptidase homologue, expressed	protein.degradation.serine protease
Down in lpa1	LOC_Os05g05480	-0.838072	5e-05	OsDegp6 - Putative Deg protease homologue, expressed	protein.degradation.serine protease
Down in lpa1	LOC_Os10g38080	-1.47477	5e-05	OsSub61 - Putative Subtilisin homologue, expressed	protein.degradation.subtilases
Down in lpa1	LOC_Os09g30458	-1.22435	5e-05	subtilisin-like protease, putative, expressed	protein.degradation.subtilases
Down in lpa1	LOC_Os06g48650	-1.04185	5e-05	OsSub52 - Putative Subtilisin homologue, expressed	protein.degradation.subtilases
Down in lpa1	LOC_Os08g13350	-0.923551	5e-05	expressed protein	protein.degradation.ubiquitin
Down in lpa1	LOC_Os02g40810	-2.85555	5e-05	Zinc finger, ZZ type domain containing protein, expressed	protein.degradation.ubiquitin.E3.RING
Down in lpa1	LOC_Os05g41795	-1.49724	5e-05	zinc finger C3HC4 type family protein, putative, expressed	protein.degradation.ubiquitin.E3.RING
Down in lpa1	LOC_Os06g21390	-1.25006	5e-05	Zinc finger C-x8-C-x5-C-x3-H type domain containing protein, expressed	protein.degradation.ubiquitin.E3.RING
Down in lpa1	LOC_Os12g10700	-1.17754	5e-05	expressed protein	protein.degradation.ubiquitin.E3.RING
Down in lpa1	LOC_Os08g38060	-1.14751	5e-05	RING finger protein, putative, expressed	protein.degradation.ubiquitin.E3.RING
Down in lpa1	LOC_Os01g67850	-1.088	5e-05	zinc finger, RING-type, putative, expressed	protein.degradation.ubiquitin.E3.RING
Down in lpa1	LOC_Os07g06560	-0.886145	0.12335	zinc finger, C3HC4 type domain containing protein, expressed	protein.degradation.ubiquitin.E3.RING
Down in lpa1	LOC_Os01g68900	-0.822586	0.0001	zinc finger, C3HC4 type family protein, expressed	protein.degradation.ubiquitin.E3.RING
Down in lpa1	LOC_Os07g06900	-2.06092	5e-05	OsFBLD3 - F-box, LRR and FBD domain containing protein, expressed	protein.degradation.ubiquitin.E3.SCF.FBOX
Down in lpa1	LOC_Os04g52830	-1.16482	5e-05	OsFBK15 - F-box domain and kelch repeat containing protein, expressed	protein.degradation.ubiquitin.E3.SCF.FBOX
Down in lpa1	LOC_Os02g52290	-1.55429	5e-05	peptidyl-prolyl cis-trans isomerase, FKBP-type, putative, expressed	protein.folding
Down in lpa1	LOC_Os06g02380	-1.0587	5e-05	T-complex protein, putative, expressed	protein.folding
Down in lpa1	LOC_Os02g02550	-0.898158	5e-05	peptidyl-prolyl cis-trans isomerase, FKBP-type, putative, expressed	protein.folding
Down in lpa1	LOC_Os06g09679	-0.78596	5e-05	chaperonin, putative, expressed	protein.folding
Down in lpa1	LOC_Os05g03174	-1.01448	5e-05	glycosyltransferase family 43 protein, putative, expressed	protein.glycosylation
Down in lpa1	LOC_Os06g46570	-0.810158	0.03895	galactosyltransferase, putative, expressed	protein.glycosylation
Down in lpa1	LOC_Os08g38320	-1.81149	5e-05	AGC_PVPK_like_kin82y.14 - ACG kinases include homologs to PKA, PKG and PKC, expressed	protein.postranslational modification
Down in lpa1	LOC_Os05g46040	-1.69546	5e-05	protein phosphatase 2C, putative, expressed	protein.postranslational modification
Down in lpa1	LOC_Os02g17970	-1.47437	5e-05	AGC_PKA/PKG_like.1 - ACG kinases include homologs to PKA, PKG and PKC, expressed	protein.postranslational modification
Down in lpa1	LOC_Os04g52000	-1.29539	5e-05	protein phosphatase 2C, putative, expressed	protein.postranslational modification
Down in lpa1	LOC_Os03g55490	-1.22007	5e-05	casein kinase II subunit alpha-2, putative, expressed	protein.postranslational modification
Down in lpa1	LOC_Os07g38530	-1.19836	5e-05	STE_PAK_Ste20_Slob_Wnk.4 - STE kinases include homologs to sterile 7, sterile 11 and sterile 20 from yeast, expressed	protein.postranslational modification
Down in lpa1	LOC_Os10g36710	-1.16232	5e-05	CAMK_CAMK_like.40 - CAMK includes calcium/calmodulin depedent protein kinases, expressed	protein.postranslational modification
Down in lpa1	LOC_Os10g38950	-1.13776	5e-05	CGMC_MAPKCMGC_2_ERK.14 - CGMC includes CDA, MAPK, GSK3, and CLKC kinases, expressed	protein.postranslational modification
Down in lpa1	LOC_Os01g59750	-0.958778	0.0104	histidine triad family protein, putative, expressed	protein.postranslational modification
Down in lpa1	LOC_Os12g03180	-0.76121	5e-05	Mad3/BUB1 homology region 1 domain containing protein, expressed	protein.postranslational modification
Down in lpa1	LOC_Os03g31044	-1.4792	0.04485	expressed protein	protein.postranslational modification.kinase.receptor like cytoplasmatic kinase IX
Down in lpa1	LOC_Os02g05820	-2.61802	5e-05	protein kinase domain containing protein, expressed	protein.postranslational modification.kinase.receptor like cytoplasmatic kinase VII
Down in lpa1	LOC_Os02g09359	-0.84886	5e-05	BRASSINOSTEROID INSENSITIVE 1-associated receptor kinase 1 precursor, putative, expressed	protein.postranslational modification.kinase.receptor like cytoplasmatic kinase VII
Down in lpa1	LOC_Os08g25290	-0.951421	0.00505	expressed protein	protein.synthesis.elongation
Down in lpa1	LOC_Os03g02960	-0.914695	5e-05	nascent polypeptide-associated complex subunit alpha, putative, expressed	protein.synthesis.elongation
Down in lpa1	LOC_Os03g58430	-1.01711	5e-05	40S ribosomal protein S15, putative, expressed	protein.synthesis.ribosomal protein.eukaryotic.40S subunit.S15
Down in lpa1	LOC_Os12g34550	-1.16601	5e-05	ribosomal protein S15 containing protein, expressed	protein.synthesis.ribosomal protein.prokaryotic.chloroplast.30S subunit.S15
Down in lpa1	LOC_Os03g03020	-1.75009	5e-05	L11 domain containing ribosomal protein, putative, expressed	protein.synthesis.ribosomal protein.prokaryotic.chloroplast.50S subunit.L11
Down in lpa1	LOC_Os05g01110	-0.850422	5e-05	ribosomal protein L28 protein, putative, expressed	protein.synthesis.ribosomal protein.prokaryotic.chloroplast.50S subunit.L28
Down in lpa1	LOC_Os02g04460	-1.44931	5e-05	ribosomal protein L3, putative, expressed	protein.synthesis.ribosomal protein.prokaryotic.chloroplast.50S subunit.L3
Down in lpa1	LOC_Os03g03360	-1.72676	5e-05	ribosomal protein L5, putative, expressed	protein.synthesis.ribosomal protein.prokaryotic.chloroplast.50S subunit.L5
Down in lpa1	LOC_Os02g09590	-1.31142	5e-05	ribosome, putative, expressed	protein.synthesis.ribosomal protein.unknown.small subunit.S21
Down in lpa1	LOC_Os01g65240	-0.755224	5e-05	transposon protein, putative, Pong sub-class, expressed	protein.synthesis.ribosomal protein.unknown.unknown
Down in lpa1	LOC_Os03g03990	-1.30422	5e-05	signal recognition particle 43 kDa protein, chloroplast precursor, putative, expressed	protein.targeting.chloroplast
Down in lpa1	LOC_Os08g15460	-0.93041	5e-05	preprotein translocase subunit secY, putative, expressed	protein.targeting.chloroplast
Down in lpa1	LOC_Os03g12310	-1.38983	5e-05	retrotransposon protein, putative, unclassified, expressed	protein.targeting.nucleus
Down in lpa1	LOC_Os09g28019	-1.10461	5e-05	nucleoporin p58/p45, putative, expressed	protein.targeting.nucleus
Down in lpa1	LOC_Os01g16030	-0.957238	5e-05	ADP-ribosylation factor, putative, expressed	protein.targeting.secretory pathway.unspecified
Down in lpa1	LOC_Os12g19420	-0.842271	5e-05	ubiquinone oxidoreductase, putative, expressed	PS.lightreaction.NADH DH
Down in lpa1	LOC_Os08g01380	-1.11843	5e-05	2Fe-2S iron-sulfur cluster binding domain containing protein, expressed	PS.lightreaction.other electron carrier (ox/red).ferredoxin
Down in lpa1	LOC_Os06g01210	-1.11991	5e-05	plastocyanin, chloroplast precursor, putative, expressed	PS.lightreaction.other electron carrier (ox/red).plastocyanin
Down in lpa1	LOC_Os12g08770	-0.811182	5e-05	photosystem I reaction center subunit N, chloroplast precursor, putative, expressed	PS.lightreaction.photosystem I.PSI polypeptide subunits
Down in lpa1	LOC_Os11g13890	-1.74679	5e-05	chlorophyll A-B binding protein, putative, expressed	PS.lightreaction.photosystem II.LHC-II
Down in lpa1	LOC_Os02g10390	-0.901273	5e-05	chlorophyll A-B binding protein, putative, expressed	PS.lightreaction.photosystem II.LHC-II
Down in lpa1	LOC_Os07g01480	-0.939367	5e-05	oxygen evolving enhancer protein 3 domain containing protein, expressed	PS.lightreaction.photosystem II.PSII polypeptide subunits
Down in lpa1	LOC_Os03g60190	-1.04581	5e-05	oxidoreductase, 2OG-Fe oxygenase family protein, putative, expressed	redox.misc
Down in lpa1	LOC_Os02g09940	-3.00541	5e-05	peroxiredoxin, putative, expressed	redox.peroxiredoxin
Down in lpa1	LOC_Os06g09610	-1.64892	5e-05	peroxiredoxin, putative, expressed	redox.peroxiredoxin
Down in lpa1	LOC_Os05g11990	-1.94915	5e-05	TTL1, putative, expressed	redox.thioredoxin
Down in lpa1	LOC_Os05g51650	-1.37033	5e-05	LSM domain containing protein, expressed	RNA.processing
Down in lpa1	LOC_Os12g01210	-0.978001	5e-05	HCF152, putative, expressed	RNA.processing
Down in lpa1	LOC_Os02g03050	-0.86017	5e-05	dimethyladenosine transferase, putative, expressed	RNA.processing
Down in lpa1	LOC_Os01g72220	-0.789476	0.0001	WD domain, G-beta repeat domain containing protein, expressed	RNA.processing
Down in lpa1	LOC_Os07g47720	-0.753265	0.00045	PPR repeat domain containing protein, putative, expressed	RNA.regulation of transcription
Down in lpa1	LOC_Os05g32270	-1.09221	5e-05	AP2 domain containing protein, expressed	RNA.regulation of transcription.AP2/EREBP, APETALA2/Ethylene-responsive element binding protein family
Down in lpa1	LOC_Os03g08460	-0.941877	5e-05	AP2 domain containing protein, expressed	RNA.regulation of transcription.AP2/EREBP, APETALA2/Ethylene-responsive element binding protein family
Down in lpa1	LOC_Os01g03890	-1.07513	5e-05	DUF260 domain containing protein, putative, expressed	RNA.regulation of transcription.AS2,Lateral Organ Boundaries Gene Family
Down in lpa1	LOC_Os07g05010	-2.83051	5e-05	helix-loop-helix DNA-binding domain containing protein, expressed	RNA.regulation of transcription.bHLH,Basic Helix-Loop-Helix family
Down in lpa1	LOC_Os02g56140	-1.87574	0.00055	helix-loop-helix DNA-binding domain containing protein, expressed	RNA.regulation of transcription.bHLH,Basic Helix-Loop-Helix family
Down in lpa1	LOC_Os10g40740	-1.32374	5e-05	helix-loop-helix DNA-binding domain containing protein, expressed	RNA.regulation of transcription.bHLH,Basic Helix-Loop-Helix family
Down in lpa1	LOC_Os07g08440	-1.15045	5e-05	BHLH transcription factor, putative, expressed	RNA.regulation of transcription.bHLH,Basic Helix-Loop-Helix family
Down in lpa1	LOC_Os08g37290	-0.781847	5e-05	basic helix-loop-helix, putative, expressed	RNA.regulation of transcription.bHLH,Basic Helix-Loop-Helix family
Down in lpa1	LOC_Os02g05470	-1.94732	5e-05	CCT motif family protein, expressed	RNA.regulation of transcription.C2C2(Zn) CO-like, Constans-like zinc finger family
Down in lpa1	LOC_Os03g08320	-1.02052	5e-05	ZIM domain containing protein, putative, expressed	RNA.regulation of transcription.C2C2(Zn) CO-like, Constans-like zinc finger family
Down in lpa1	LOC_Os05g06340	-0.810812	5e-05	GATA zinc finger domain containing protein, expressed	RNA.regulation of transcription.C2C2(Zn) GATA transcription factor family
Down in lpa1	LOC_Os02g36360	-0.891557	5e-05	ZOS2-11 - C2H2 zinc finger protein, expressed	RNA.regulation of transcription.C2H2 zinc finger family
Down in lpa1	LOC_Os04g53070	-1.66181	5e-05	expressed protein	RNA.regulation of transcription.Global transcription factor group
Down in lpa1	LOC_Os07g40020	-0.991987	5e-05	GRAS family transcription factor domain containing protein, expressed	RNA.regulation of transcription.GRAS transcription factor family
Down in lpa1	LOC_Os03g03164	-0.96369	0.00045	homeobox protein knotted-1, putative, expressed	RNA.regulation of transcription.HB,Homeobox transcription factor family
Down in lpa1	LOC_Os12g07950	-1.17401	5e-05	transcriptional regulator Sir2 family protein, putative, expressed	RNA.regulation of transcription.HDA
Down in lpa1	LOC_Os02g03330	-0.879511	5e-05	expressed protein	RNA.regulation of transcription.HSF,Heat-shock transcription factor family
Down in lpa1	LOC_Os01g74440	-1.1094	5e-05	OsMADS79 - MADS-box family gene with M-alpha type-box, expressed	RNA.regulation of transcription.MADS box transcription factor family
Down in lpa1	LOC_Os02g36924	-0.775476	5e-05	OsMADS27 - MADS-box family gene with MIKCc type-box, expressed	RNA.regulation of transcription.MADS box transcription factor family
Down in lpa1	LOC_Os11g03690	-1.95981	5e-05	expressed protein	RNA.regulation of transcription.MYB domain transcription factor family
Down in lpa1	LOC_Os03g14100	-1.25021	5e-05	MYB protein, putative, expressed	RNA.regulation of transcription.MYB domain transcription factor family
Down in lpa1	LOC_Os05g41166	-1.02894	5e-05	MYB family transcription factor, putative, expressed	RNA.regulation of transcription.MYB domain transcription factor family
Down in lpa1	LOC_Os06g49185	-0.832763	5e-05	expressed protein	RNA.regulation of transcription.MYB domain transcription factor family
Down in lpa1	LOC_Os02g51090	-1.43205	5e-05	RWP-RK domain-containing protein, putative, expressed	RNA.regulation of transcription.NIN-like bZIP-related family
Down in lpa1	LOC_Os01g08510	-1.50942	5e-05	MAR-binding filament-like protein 1, putative, expressed	RNA.regulation of transcription.Orphan family
Down in lpa1	LOC_Os07g08090	-0.84948	5e-05	U-box protein, putative, expressed	RNA.regulation of transcription.PHOR1
Down in lpa1	LOC_Os03g19480	-1.00612	5e-05	SET domain containing protein, expressed	RNA.regulation of transcription.Polycomb Group (PcG)
Down in lpa1	LOC_Os01g34430	-1.12377	5e-05	expressed protein	RNA.regulation of transcription.putative transcription regulator
Down in lpa1	LOC_Os06g05350	-0.935479	5e-05	whirly transcription factor domain containing protein, expressed	RNA.regulation of transcription.putative transcription regulator
Down in lpa1	LOC_Os02g52960	-0.816868	0.0002	PHD-finger domain containing protein, putative, expressed	RNA.regulation of transcription.putative transcription regulator
Down in lpa1	LOC_Os04g32370	-0.776504	5e-05	hydroxyproline-rich glycoprotein family protein, putative, expressed	RNA.regulation of transcription.putative transcription regulator
Down in lpa1	LOC_Os02g40770	-1.23701	5e-05	SET domain containing protein, expressed	RNA.regulation of transcription.SET-domain transcriptional regulator family
Down in lpa1	LOC_Os12g13460	-1.00112	5e-05	SET domain-containing protein, putative, expressed	RNA.regulation of transcription.SET-domain transcriptional regulator family
Down in lpa1	LOC_Os11g03700	-0.997733	0.0318	histone-lysine N-methyltransferase, H3 lysine-9 specific SUVH1, putative, expressed	RNA.regulation of transcription.SET-domain transcriptional regulator family
Down in lpa1	LOC_Os05g48690	-1.01972	5e-05	transcription factor like protein, putative, expressed	RNA.regulation of transcription.Trihelix, Triple-Helix transcription factor family
Down in lpa1	LOC_Os03g02240	-0.945796	5e-05	AT-GTL1, putative, expressed	RNA.regulation of transcription.Trihelix, Triple-Helix transcription factor family
Down in lpa1	LOC_Os12g08760	-2.49999	5e-05	carboxyvinyl-carboxyphosphonate phosphorylmutase, putative, expressed	RNA.regulation of transcription.unclassified
Down in lpa1	LOC_Os12g16210	-2.45171	5e-05	zinc finger family protein, putative, expressed	RNA.regulation of transcription.unclassified
Down in lpa1	LOC_Os12g10800	-1.64706	5e-05	transposon protein, putative, unclassified, expressed	RNA.regulation of transcription.unclassified
Down in lpa1	LOC_Os08g03310	-1.16512	5e-05	zinc finger family protein, putative, expressed	RNA.regulation of transcription.unclassified
Down in lpa1	LOC_Os01g72780	-1.11027	5e-05	expressed protein	RNA.regulation of transcription.unclassified
Down in lpa1	LOC_Os07g07350	-0.887938	5e-05	zinc finger A20 and AN1 domain-containing stress-associated protein, putative, expressed	RNA.regulation of transcription.unclassified
Down in lpa1	LOC_Os08g06280	-0.885436	5e-05	LSD1 zinc finger domain containing protein, expressed	RNA.regulation of transcription.unclassified
Down in lpa1	LOC_Os08g39620	-0.853117	5e-05	transposon protein, putative, unclassified, expressed	RNA.regulation of transcription.unclassified
Down in lpa1	LOC_Os05g28120	-0.84703	5e-05	transposon protein, putative, unclassified, expressed	RNA.regulation of transcription.unclassified
Down in lpa1	LOC_Os01g67990	-0.807774	5e-05	transposon protein, putative, unclassified, expressed	RNA.regulation of transcription.unclassified
Down in lpa1	LOC_Os08g38990	-1.00335	5e-05	WRKY30, expressed	RNA.regulation of transcription.WRKY domain transcription factor family
Down in lpa1	LOC_Os07g27300	-1.04913	5e-05	RNA-binding protein Luc7-like, putative, expressed	RNA.RNA binding
Down in lpa1	LOC_Os11g36360	-2.94906	5e-05	retrotransposon protein, putative, Ty3-gypsy subclass, expressed	RNA.transcription
Down in lpa1	LOC_Os08g23310	-1.81712	5e-05	transposon protein, putative, unclassified, expressed	RNA.transcription
Down in lpa1	LOC_Os09g26180	-1.72922	5e-05	transcription initiation factor TFIID subunit 10, putative, expressed	RNA.transcription
Down in lpa1	LOC_Os09g11630	-1.71316	5e-05	retrotransposon protein, putative, unclassified, expressed	RNA.transcription
Down in lpa1	LOC_Os08g24530	-1.24583	5e-05	retrotransposon protein, putative, Ty3-gypsy subclass, expressed	RNA.transcription
Down in lpa1	LOC_Os04g34190	-1.03905	5e-05	retrotransposon protein, putative, unclassified, expressed	RNA.transcription
Down in lpa1	LOC_Os04g45430	-0.88228	0.02015	retrotransposon protein, putative, Ty3-gypsy subclass, expressed	RNA.transcription
Down in lpa1	LOC_Os04g39400	-0.77137	0.0001	retrotransposon protein, putative, unclassified, expressed	RNA.transcription
Down in lpa1	LOC_Os11g02440	-0.849119	5e-05	chalcone--flavonone isomerase, putative, expressed	secondary metabolism.flavonoids.chalcones
Down in lpa1	LOC_Os10g40900	-0.931674	0.00015	flavonol synthase/flavanone 3-hydroxylase, putative, expressed	secondary metabolism.flavonoids.flavonols
Down in lpa1	LOC_Os12g16250	-1.34884	0.00055	nmrA-like family domain containing protein, expressed	secondary metabolism.flavonoids.isoflavones.isoflavone reductase
Down in lpa1	LOC_Os02g09750	-0.908731	5e-05	lycopene beta cyclase, chloroplast precursor, putative, expressed	secondary metabolism.isoprenoids.carotenoids.lycopene beta cyclase
Down in lpa1	LOC_Os09g20700	-1.52007	5e-05	strictosidine synthase, putative, expressed	secondary metabolism.N misc.alkaloid-like
Down in lpa1	LOC_Os05g43510	-0.817529	0.2185	decarboxylase, putative, expressed	secondary metabolism.N misc.alkaloid-like
Down in lpa1	LOC_Os04g09590	-2.73306	5e-05	transferase family protein, putative, expressed	secondary metabolism.phenylpropanoids
Down in lpa1	LOC_Os07g06740	-1.887	5e-05	CAMK_CAMK_like.31 - CAMK includes calcium/calmodulin depedent protein kinases, expressed	signalling.calcium
Down in lpa1	LOC_Os05g03190	-1.17133	5e-05	IQ calmodulin-binding motif domain containing protein, expressed	signalling.calcium
Down in lpa1	LOC_Os01g60350	-0.958474	5e-05	expressed protein	signalling.calcium
Down in lpa1	LOC_Os05g49220	-2.65822	5e-05	GTP-binding protein, putative, expressed	signalling.G-proteins
Down in lpa1	LOC_Os02g02840	-1.79359	5e-05	ras-related protein, putative, expressed	signalling.G-proteins
Down in lpa1	LOC_Os03g37920	-1.74032	5e-05	transposon protein, putative, unclassified, expressed	signalling.light
Down in lpa1	LOC_Os12g02540	-1.02225	5e-05	BTBN23 - Bric-a-Brac, Tramtrack, Broad Complex BTB domain with non-phototropic hypocotyl 3 NPH3 and coiled-coil domains, expressed	signalling.light
Down in lpa1	LOC_Os10g01044	-0.918503	5e-05	isoflavone reductase, putative, expressed	signalling.light
Down in lpa1	LOC_Os01g14410	-0.812785	5e-05	early light-induced protein, chloroplast precursor, putative, expressed	signalling.light
Down in lpa1	LOC_Os08g39070	-0.784916	0.05285	COP9 signalosome complex subunit 6a, putative, expressed	signalling.light.COP9 signalosome
Down in lpa1	LOC_Os02g03230	-1.64455	5e-05	membrane related protein CP5, putative, expressed	signalling.lipids
Down in lpa1	LOC_Os10g42550	-0.863983	5e-05	Inositol 1, 3, 4-trisphosphate 5/6-kinase, putative, expressed	signalling.phosphinositides.inositol-1,3,4-trisphosphate 5/6-kinase
Down in lpa1	LOC_Os05g03610	-1.47749	5e-05	phospholipase C, putative, expressed	signalling.phosphinositides.phosphoinositide phospholipase C
Down in lpa1	LOC_Os03g29560	-3.14442	5e-05	retrotransposon protein, putative, unclassified, expressed	signalling.receptor kinases.DUF 26
Down in lpa1	LOC_Os08g43520	-2.24415	5e-05	retrotransposon protein, putative, Ty1-copia subclass, expressed	signalling.receptor kinases.DUF 26
Down in lpa1	LOC_Os05g49110	-2.19338	5e-05	retrotransposon protein, putative, Ty1-copia subclass, expressed	signalling.receptor kinases.DUF 26
Down in lpa1	LOC_Os03g63124	-1.95947	5e-05	retrotransposon protein, putative, unclassified, expressed	signalling.receptor kinases.DUF 26
Down in lpa1	LOC_Os08g24410	-1.46697	5e-05	retrotransposon protein, putative, unclassified, expressed	signalling.receptor kinases.DUF 26
Down in lpa1	LOC_Os01g49300	-1.34621	5e-05	retrotransposon protein, putative, unclassified, expressed	signalling.receptor kinases.DUF 26
Down in lpa1	LOC_Os07g17440	-1.20172	5e-05	retrotransposon protein, putative, Ty1-copia subclass, expressed	signalling.receptor kinases.DUF 26
Down in lpa1	LOC_Os10g36720	-1.04171	5e-05	retrotransposon protein, putative, Ty1-copia subclass, expressed	signalling.receptor kinases.DUF 26
Down in lpa1	LOC_Os05g47740	-1.00032	5e-05	retrotransposon protein, putative, Ty1-copia subclass, expressed	signalling.receptor kinases.DUF 26
Down in lpa1	LOC_Os12g12180	-0.952247	5e-05	retrotransposon protein, putative, Ty1-copia subclass, expressed	signalling.receptor kinases.DUF 26
Down in lpa1	LOC_Os05g51200	-0.936842	5e-05	retrotransposon protein, putative, Ty1-copia subclass, expressed	signalling.receptor kinases.DUF 26
Down in lpa1	LOC_Os08g42160	-0.906665	5e-05	retrotransposon protein, putative, unclassified, expressed	signalling.receptor kinases.DUF 26
Down in lpa1	LOC_Os10g09940	-0.868468	5e-05	retrotransposon protein, putative, Ty1-copia subclass, expressed	signalling.receptor kinases.DUF 26
Down in lpa1	LOC_Os11g29510	-0.806049	5e-05	cysteine-rich receptor-like protein kinase 35 precursor, putative, expressed	signalling.receptor kinases.DUF 26
Down in lpa1	LOC_Os02g40130	-0.897241	0.0022	leucine-rich, putative, expressed	signalling.receptor kinases.leucine rich repeat III
Down in lpa1	LOC_Os04g52590	-1.10977	5e-05	protein kinase domain containing protein, expressed	signalling.receptor kinases.leucine rich repeat VIII-2
Down in lpa1	LOC_Os06g38990	-0.947374	0.00475	receptor-like protein kinase 2 precursor, putative, expressed	signalling.receptor kinases.leucine rich repeat XI
Down in lpa1	LOC_Os04g45730	-1.08693	5e-05	protein kinase domain containing protein, expressed	signalling.receptor kinases.misc
Down in lpa1	LOC_Os01g59560	-1.07216	5e-05	protein kinase domain containing protein, expressed	signalling.receptor kinases.misc
Down in lpa1	LOC_Os02g42110	-0.983126	5e-05	wall-associated receptor kinase-like 22 precursor, putative, expressed	signalling.receptor kinases.misc
Down in lpa1	LOC_Os03g62180	-1.05508	5e-05	lectin protein kinase family protein, putative, expressed	signalling.receptor kinases.S-locus glycoprotein like
Down in lpa1	LOC_Os02g48080	-0.925044	5e-05	cysteine-rich receptor-like protein kinase 7 precursor, putative, expressed	signalling.receptor kinases.S-locus glycoprotein like
Down in lpa1	LOC_Os08g44850	-0.828807	5e-05	C2 domain containing protein, putative, expressed	stress.abiotic.cold
Down in lpa1	LOC_Os10g42820	-0.760086	0.11325	early-responsive to dehydration protein-related, putative, expressed	stress.abiotic.drought/salt
Down in lpa1	LOC_Os02g03570	-0.766607	0.00115	hsp20/alpha crystallin family protein, putative, expressed	stress.abiotic.heat
Down in lpa1	LOC_Os01g14670	-1.77938	5e-05	Cupin domain containing protein, expressed	stress.abiotic.unspecified
Down in lpa1	LOC_Os06g02420	-0.755991	0.00015	ATOZI1, putative, expressed	stress.abiotic.unspecified
Down in lpa1	LOC_Os01g62030	-2.62078	5e-05	disease resistance-responsive family protein, putative, expressed	stress.biotic
Down in lpa1	LOC_Os01g18400	-1.8873	5e-05	CHIT10 - Chitinase family protein precursor, expressed	stress.biotic
Down in lpa1	LOC_Os08g01220	-0.78182	5e-05	harpin-induced protein 1 domain containing protein, expressed	stress.biotic
Down in lpa1	LOC_Os12g10710	-1.6756	5e-05	NB-ARC domain containing protein, expressed	stress.biotic.PR-proteins
Down in lpa1	LOC_Os05g34230	-1.58894	5e-05	disease resistance protein RGA3, putative, expressed	stress.biotic.PR-proteins
Down in lpa1	LOC_Os05g34220	-1.43316	5e-05	vrga1, putative, expressed	stress.biotic.PR-proteins
Down in lpa1	LOC_Os02g17400	-1.35735	5e-05	leucine rich repeat protein, putative, expressed	stress.biotic.PR-proteins
Down in lpa1	LOC_Os07g26430	-1.2637	5e-05	resistance protein, putative, expressed	stress.biotic.PR-proteins
Down in lpa1	LOC_Os11g46200	-1.01562	5e-05	Leucine Rich Repeat family protein, expressed	stress.biotic.PR-proteins
Down in lpa1	LOC_Os08g43000	-1.01453	5e-05	CC-NBS-LRR, putative, expressed	stress.biotic.PR-proteins
Down in lpa1	LOC_Os07g01660	-0.995374	0.3183	dirigent, putative, expressed	stress.biotic.PR-proteins
Down in lpa1	LOC_Os11g05520	-0.872849	5e-05	bifunctional monodehydroascorbate reductase and carbonic anhydrasenectarin-3 precursor, putative, expressed	TCA / org. transformation.carbonic anhydrases
Down in lpa1	LOC_Os06g04150	-2.04199	5e-05	magnesium-protoporphyrin O-methyltransferase, putative, expressed	tetrapyrrole synthesis.magnesium protoporphyrin IX methyltransferase
Down in lpa1	LOC_Os01g17170	-1.22953	5e-05	magnesium-protoporphyrin IX monomethyl ester cyclase,chloroplast precursor, putative, expressed	tetrapyrrole synthesis.magnesium-protoporphyrin IX monomethyl ester (oxidative) cyclase
Down in lpa1	LOC_Os02g07230	-1.23173	5e-05	porphobilinogen deaminase, chloroplast precursor, putative, expressed	tetrapyrrole synthesis.porphobilinogen deaminase
Down in lpa1	LOC_Os01g44050	-2.3715	5e-05	siroheme synthase, putative, expressed	tetrapyrrole synthesis.uroporphyrin-III C-methyltransferase
Down in lpa1	LOC_Os01g61940	-1.31369	5e-05	white-brown complex homolog protein, putative, expressed	transport.ABC transporters and multidrug resistance systems
Down in lpa1	LOC_Os06g08080	-2.46421	5e-05	inorganic H+ pyrophosphatase, putative, expressed	transport.amino acids
Down in lpa1	LOC_Os12g07650	-0.852094	5e-05	OsGrx_S16 - glutaredoxin subgroup II, expressed	transport.calcium
Down in lpa1	LOC_Os09g38580	-1.46887	5e-05	cyclic nucleotide-gated ion channel, putative, expressed	transport.cyclic nucleotide or calcium regulated channels
Down in lpa1	LOC_Os03g05290	-0.942997	5e-05	aquaporin protein, putative, expressed	transport.Major Intrinsic Proteins.TIP
Down in lpa1	LOC_Os01g13770	-1.11093	5e-05	DUF250 domain containing protein, putative, expressed	transport.metabolite transporters at the envelope membrane
Down in lpa1	LOC_Os01g04990	-1.17259	5e-05	mitochondrial carrier protein, putative, expressed	transport.metabolite transporters at the mitochondrial membrane
Down in lpa1	LOC_Os06g02580	-1.53531	5e-05	high-affinity nickel-transport family protein, putative, expressed	transport.metal
Down in lpa1	LOC_Os03g49400	-1.38284	5e-05	ethylene-insensitive protein, putative, expressed	transport.metal
Down in lpa1	LOC_Os09g27980	-2.01378	0.0015	emp24/gp25L/p24 family protein, putative, expressed	transport.misc
Down in lpa1	LOC_Os04g58470	-0.835454	5e-05	choline transporter-related, putative, expressed	transport.misc
Down in lpa1	LOC_Os05g40330	-0.810558	0.0105	auxin efflux carrier component, putative, expressed	transport.misc
Down in lpa1	LOC_Os01g36720	-1.30299	5e-05	transporter, major facilitator family, putative, expressed	transport.nitrate
Down in lpa1	LOC_Os01g55200	-3.90825	5e-05	potassium channel KAT1, putative, expressed	transport.potassium
Down in lpa1	LOC_Os03g54100	-1.47919	5e-05	potassium channel protein, putative, expressed	transport.potassium
Down in lpa1	LOC_Os02g58530	-1.45464	5e-05	transporter family protein, putative, expressed	transport.sugars
Down in lpa1	LOC_Os01g20160	-1.32871	5e-05	OsHKT1;5 - Na+ transporter, expressed	transport.unspecified cations
Down in lpa1	LOC_Os07g37100	-0.812295	5e-05	nucleoside transporter, putative, expressed	transport.unspecified cations
Down in lpa1	LOC_Os04g58630	-1.46711	5e-05	DNA mismatch repair protein MSH3, putative, expressed	not assigned.unknown
Down in lpa1	LOC_Os06g51220	-0.831161	5e-05	HMG1/2, putative, expressed	not assigned.unknown
Up in lpa1	LOC_Os12g42980	0.998714	0.04835	cysteine synthase, putative, expressed	amino acid metabolism.synthesis.serine-glycine-cysteine group.cysteine.OASTL
Up in lpa1	LOC_Os09g28230	0.781694	0.17625	gibberellin receptor GID1L2, putative, expressed	Biodegradation of Xenobiotics
Up in lpa1	LOC_Os03g16940	0.992826	0.0574	glyoxalase family protein, putative, expressed	Biodegradation of Xenobiotics.lactoylglutathione lyase
Up in lpa1	LOC_Os03g59330	0.844095	0.32085	polygalacturonase, putative, expressed	cell wall.degradation.pectate lyases and polygalacturonases
Up in lpa1	LOC_Os08g39940	1.00606	5e-05	polygalacturonase inhibitor 1 precursor, putative, expressed	cell wall.degradation.pectate lyases and polygalacturonases
Up in lpa1	LOC_Os02g04840	0.825142	5e-05	GHMP kinases ATP-binding protein, putative, expressed	cell wall.precursor synthesis.sugar kinases.arabinose-1-kinase
Up in lpa1	LOC_Os02g27480	0.920888	5e-05	membrane attack complex component/perforin/complement C9, putative, expressed	cell.cell death.plants
Up in lpa1	LOC_Os09g36690	0.88337	0.0026	expressed protein	cell.organisation
Up in lpa1	LOC_Os09g27700	1.15183	5e-05	microtubule associated protein, putative, expressed	cell.organisation
Up in lpa1	LOC_Os02g17640	1.01366	0.00255	isochorismatase family protein, putative, expressed	Co-factor and vitamine metabolism.isochorismatase
Up in lpa1	LOC_Os06g45310	0.990137	5e-05	OsSPL11 - SBP-box gene family member, expressed	development.squamosa promoter binding like (SPL)
Up in lpa1	LOC_Os03g04070	1.52386	0.2362	no apical meristem protein, putative, expressed	development.unspecified
Up in lpa1	LOC_Os07g49280	1.52818	5e-05	PMR5, putative, expressed	development.unspecified
Up in lpa1	LOC_Os02g53430	1.33244	5e-05	DNA-3-methyladenine glycosylase, putative, expressed	DNA.repair
Up in lpa1	LOC_Os10g41790	0.758878	0.0112	type II intron maturase protein, putative, expressed	DNA.synthesis/chromatin structure
Up in lpa1	LOC_Os03g13880	0.84615	5e-05	transposon protein, putative, unclassified, expressed	DNA.synthesis/chromatin structure.retrotransposon/transposase.hat-like transposase
Up in lpa1	LOC_Os05g35860	0.750615	5e-05	retrotransposon protein, putative, unclassified, expressed	DNA.unspecified
Up in lpa1	LOC_Os12g36390	0.948224	0.03625	retrotransposon protein, putative, unclassified, expressed	DNA.unspecified
Up in lpa1	LOC_Os03g08860	0.764728	5e-05	GRAM domain containing protein, expressed	hormone metabolism.abscisic acid.induced-regulated-responsive-activated
Up in lpa1	LOC_Os04g44500	1.2796	5e-05	GEM, putative, expressed	hormone metabolism.abscisic acid.induced-regulated-responsive-activated
Up in lpa1	LOC_Os08g27850	1.34472	5e-05	endothelial differentiation-related factor 1, putative, expressed	hormone metabolism.ethylene.induced-regulated-responsive-activated
Up in lpa1	LOC_Os09g39850	0.816792	5e-05	AP2 domain containing protein, expressed	hormone metabolism.ethylene.signal transduction
Up in lpa1	LOC_Os10g31170	1.02412	5e-05	plant protein of unknown function domain containing protein, expressed	hormone metabolism.ethylene.signal transduction
Up in lpa1	LOC_Os03g08490	1.30126	5e-05	AP2 domain containing protein, expressed	hormone metabolism.ethylene.signal transduction
Up in lpa1	LOC_Os08g35740	0.814466	5e-05	12-oxophytodienoate reductase, putative, expressed	hormone metabolism.jasmonate.synthesis-degradation.12-Oxo-PDA-reductase
Up in lpa1	LOC_Os06g11210	0.961821	5e-05	12-oxophytodienoate reductase, putative, expressed	hormone metabolism.jasmonate.synthesis-degradation.12-Oxo-PDA-reductase
Up in lpa1	LOC_Os08g39840	0.903741	0.0051	lipoxygenase, chloroplast precursor, putative, expressed	hormone metabolism.jasmonate.synthesis-degradation.lipoxygenase
Up in lpa1	LOC_Os06g13560	0.784976	5e-05	SAM dependent carboxyl methyltransferase, putative, expressed	hormone metabolism.salicylic acid.synthesis-degradation
Up in lpa1	LOC_Os02g48770	2.42089	5e-05	SAM dependent carboxyl methyltransferase, putative, expressed	hormone metabolism.salicylic acid.synthesis-degradation
Up in lpa1	LOC_Os06g02490	0.934985	5e-05	acyl CoA binding protein, putative, expressed	lipid metabolism.FA synthesis and FA elongation.acyl-CoA binding protein
Up in lpa1	LOC_Os02g11070	1.45186	5e-05	3-ketoacyl-CoA synthase, putative, expressed	lipid metabolism.FA synthesis and FA elongation.beta ketoacyl CoA synthase
Up in lpa1	LOC_Os11g04980	0.929968	5e-05	acyl-CoA synthetase protein, putative, expressed	lipid metabolism.FA synthesis and FA elongation.long chain fatty acid CoA ligase
Up in lpa1	LOC_Os03g22670	0.792389	0.00015	triacylglycerol Lipase, putative, expressed	lipid metabolism.lipid degradation.lipases
Up in lpa1	LOC_Os02g52830	1.26815	5e-05	lipase, putative, expressed	lipid metabolism.lipid degradation.lipases.triacylglycerol lipase
Up in lpa1	LOC_Os11g01530	1.02784	5e-05	ferritin-1, chloroplast precursor, putative, expressed	metal handling.binding, chelation and storage
Up in lpa1	LOC_Os12g01530	1.26656	5e-05	ferritin-1, chloroplast precursor, putative, expressed	metal handling.binding, chelation and storage
Up in lpa1	LOC_Os03g54910	1.39793	5e-05	X8 domain containing protein, expressed	misc.beta 1,3 glucan hydrolases
Up in lpa1	LOC_Os01g61200	2.36168	5e-05	GDSL-like lipase/acylhydrolase, putative, expressed	misc.GDSL-motif lipase
Up in lpa1	LOC_Os05g30350	1.25341	5e-05	Os5bglu22 - beta-glucosidase homologue, similar to G. max isohydroxyurate hydrolase, expressed	misc.gluco-, galacto- and mannosidases
Up in lpa1	LOC_Os12g36400	0.951915	5e-05	transposon protein, putative, Pong sub-class, expressed	misc.glutathione S transferases
Up in lpa1	LOC_Os06g44540	1.35694	5e-05	HOTHEAD precursor, putative, expressed	misc.nitrilases, *nitrile lyases, berberine bridge enzymes, reticuline oxidases, troponine reductases
Up in lpa1	LOC_Os03g05900	1.44907	5e-05	expressed protein	misc.oxidases - copper, flavone etc.
Up in lpa1	LOC_Os12g12590	2.24199	5e-05	NADP-dependent oxidoreductase, putative, expressed	misc.oxidases - copper, flavone etc.
Up in lpa1	LOC_Os06g03830	0.865786	5e-05	retinol dehydrogenase, putative, expressed	misc.short chain dehydrogenase/reductase (SDR)
Up in lpa1	LOC_Os03g19330	0.764343	0.37315	glycosyltransferase, putative, expressed	misc.UDP glucosyl and glucoronyl transferases
Up in lpa1	LOC_Os11g39360	0.768917	0.00145	pentatricopeptide repeat domain containing protein, putative, expressed	misc.UDP glucosyl and glucoronyl transferases
Up in lpa1	LOC_Os03g14490	0.750057	0.00925	transposon protein, putative, CACTA, En/Spm sub-class, expressed	not assigned.unknown
Up in lpa1	LOC_Os05g04700	0.750499	5e-05	OsRCI2-6 - Hydrophobic protein LTI6B, expressed	not assigned.unknown
Up in lpa1	LOC_Os08g15590	0.755429	5e-05	Leucine rich repeat N-terminal domain containing protein, putative, expressed	not assigned.unknown
Up in lpa1	LOC_Os01g01340	0.758513	0.09695	light-induced protein 1-like, putative, expressed	not assigned.unknown
Up in lpa1	LOC_Os02g37850	0.758937	0.0022	expressed protein	not assigned.unknown
Up in lpa1	LOC_Os01g43300	0.75984	5e-05	retrotransposon protein, putative, unclassified, expressed	not assigned.unknown
Up in lpa1	LOC_Os09g15250	0.764231	5e-05	retrotransposon protein, putative, unclassified, expressed	not assigned.unknown
Up in lpa1	LOC_Os07g20160	0.764869	0.00065	glycine-rich cell wall protein, putative, expressed	not assigned.unknown
Up in lpa1	LOC_Os08g21680	0.765491	5e-05	retrotransposon, putative, centromere-specific, expressed	not assigned.unknown
Up in lpa1	LOC_Os03g10430	0.766049	0.0001	expressed protein	not assigned.unknown
Up in lpa1	LOC_Os06g39460	0.773712	5e-05	transposon protein, putative, CACTA, En/Spm sub-class, expressed	not assigned.unknown
Up in lpa1	LOC_Os09g20760	0.777562	5e-05	retrotransposon protein, putative, unclassified, expressed	not assigned.unknown
Up in lpa1	LOC_Os09g29040	0.777716	5e-05	hypothetical protein	not assigned.unknown
Up in lpa1	LOC_Os05g45570	0.7824	5e-05	expressed protein	not assigned.unknown
Up in lpa1	LOC_Os02g56090	0.784421	0.00015	expressed protein	not assigned.unknown
Up in lpa1	LOC_Os05g04530	0.784473	5e-05	IF, putative, expressed	not assigned.unknown
Up in lpa1	LOC_Os02g36730	0.785249	0.39505	expressed protein	not assigned.unknown
Up in lpa1	LOC_Os11g37100	0.791186	5e-05	expressed protein	not assigned.unknown
Up in lpa1	LOC_Os09g28240	0.793492	5e-05	expressed protein	not assigned.unknown
Up in lpa1	LOC_Os03g47050	0.795393	5e-05	expressed protein	not assigned.unknown
Up in lpa1	LOC_Os01g48250	0.79742	5e-05	OsFBDUF5 - F-box and DUF domain containing protein, expressed	not assigned.unknown
Up in lpa1	LOC_Os03g13020	0.802158	0.0002	expressed protein	not assigned.unknown
Up in lpa1	LOC_Os08g27980	0.802245	5e-05	transposon protein, putative, CACTA, En/Spm sub-class, expressed	not assigned.unknown
Up in lpa1	LOC_Os03g25670	0.803339	5e-05	expressed protein	not assigned.unknown
Up in lpa1	LOC_Os03g23060	0.806932	5e-05	transposon protein, putative, unclassified, expressed	not assigned.unknown
Up in lpa1	LOC_Os02g41540	0.810674	5e-05	retrotransposon protein, putative, unclassified, expressed	not assigned.unknown
Up in lpa1	LOC_Os12g33600	0.812936	0.03845	expressed protein	not assigned.unknown
Up in lpa1	LOC_Os01g41920	0.813822	0.09135	expressed protein	not assigned.unknown
Up in lpa1	LOC_Os07g45840	0.821354	0.00225	retrotransposon protein, putative, Ty3-gypsy subclass, expressed	not assigned.unknown
Up in lpa1	LOC_Os08g30360	0.827286	0.0033	retrotransposon protein, putative, Ty1-copia subclass	not assigned.unknown
Up in lpa1	LOC_Os08g09670	0.835962	5e-05	F-box/LRR-repeat protein 22, putative, expressed	not assigned.unknown
Up in lpa1	LOC_Os03g11860	0.840976	0.057	expressed protein	not assigned.unknown
Up in lpa1	LOC_Os07g49500	0.844181	5e-05	retrotransposon protein, putative, unclassified, expressed	not assigned.unknown
Up in lpa1	LOC_Os04g58820	0.846235	0.0045	ATOFP18/OFP18, putative, expressed	not assigned.unknown
Up in lpa1	LOC_Os11g06490	0.84802	0.00555	ribosome inactivating protein, putative, expressed	not assigned.unknown
Up in lpa1	LOC_Os01g18880	0.848218	5e-05	ubiquitin carboxyl-terminal hydrolase, family 1, putative, expressed	not assigned.unknown
Up in lpa1	LOC_Os07g30710	0.850979	0.4556	retrotransposon protein, putative, unclassified	not assigned.unknown
Up in lpa1	LOC_Os11g32990	0.854523	5e-05	expressed protein	not assigned.unknown
Up in lpa1	LOC_Os08g33680	0.859998	5e-05	YGL010w, putative, expressed	not assigned.unknown
Up in lpa1	LOC_Os01g04530	0.860692	5e-05	expressed protein	not assigned.unknown
Up in lpa1	LOC_Os01g73514	0.868301	0.0014	5-oxoprolinase, putative, expressed	not assigned.unknown
Up in lpa1	LOC_Os11g37480	0.868736	0.22115	expressed protein	not assigned.unknown
Up in lpa1	LOC_Os02g39600	0.871885	5e-05	outer envelope protein, putative, expressed	not assigned.unknown
Up in lpa1	LOC_Os12g41850	0.876285	5e-05	expressed protein	not assigned.unknown
Up in lpa1	LOC_Os11g12290	0.877281	0.264	proteophosphoglycan, putative, expressed	not assigned.unknown
Up in lpa1	LOC_Os08g36640	0.881937	5e-05	expressed protein	not assigned.unknown
Up in lpa1	LOC_Os04g41890	0.891991	0.0024	hypothetical protein	not assigned.unknown
Up in lpa1	LOC_Os10g09880	0.897552	0.01775	retrotransposon protein, putative, unclassified	not assigned.unknown
Up in lpa1	LOC_Os02g18110	0.901055	5e-05	hypothetical protein	not assigned.unknown
Up in lpa1	LOC_Os08g29780	0.90648	5e-05	expressed protein	not assigned.unknown
Up in lpa1	LOC_Os01g71510	0.908725	0.00045	transposon protein, putative, unclassified, expressed	not assigned.unknown
Up in lpa1	LOC_Os04g53940	0.914893	0.73125	hypothetical protein	not assigned.unknown
Up in lpa1	LOC_Os07g36840	0.925536	5e-05	OsFBX251 - F-box domain containing protein, expressed	not assigned.unknown
Up in lpa1	LOC_Os08g39470	0.930877	5e-05	expressed protein	not assigned.unknown
Up in lpa1	LOC_Os01g61370	0.932794	5e-05	expressed protein	not assigned.unknown
Up in lpa1	LOC_Os01g35300	0.933711	0.2464	retrotransposon protein, putative, Ty1-copia subclass, expressed	not assigned.unknown
Up in lpa1	LOC_Os11g10250	0.937415	5e-05	expressed protein	not assigned.unknown
Up in lpa1	LOC_Os09g04995	0.938024	0.36685	expressed protein	not assigned.unknown
Up in lpa1	LOC_Os04g32850	0.946287	0.0764	basic proline-rich protein, putative, expressed	not assigned.unknown
Up in lpa1	LOC_Os07g39930	0.948473	5e-05	expressed protein	not assigned.unknown
Up in lpa1	LOC_Os05g30470	0.951787	5e-05	collagen alpha-1, putative, expressed	not assigned.unknown
Up in lpa1	LOC_Os02g22200	0.953333	5e-05	expressed protein	not assigned.unknown
Up in lpa1	LOC_Os06g24890	0.960307	5e-05	expressed protein	not assigned.unknown
Up in lpa1	LOC_Os12g25850	0.966883	5e-05	retrotransposon protein, putative, Ty3-gypsy subclass, expressed	not assigned.unknown
Up in lpa1	LOC_Os03g07190	0.967867	5e-05	expressed protein	not assigned.unknown
Up in lpa1	LOC_Os10g18070	0.968217	5e-05	expressed protein	not assigned.unknown
Up in lpa1	LOC_Os09g35620	0.979657	0.00015	expressed protein	not assigned.unknown
Up in lpa1	LOC_Os02g41530	0.981497	0.1056	expressed protein	not assigned.unknown
Up in lpa1	LOC_Os04g03150	0.996908	5e-05	retrotransposon protein, putative, unclassified, expressed	not assigned.unknown
Up in lpa1	LOC_Os09g10550	1.00225	5e-05	expressed protein	not assigned.unknown
Up in lpa1	LOC_Os04g31484	1.01116	0.0324	RALFL20 - Rapid ALkalinization Factor RALF family protein precursor, expressed	not assigned.unknown
Up in lpa1	LOC_Os05g39830	1.01352	5e-05	expressed protein	not assigned.unknown
Up in lpa1	LOC_Os06g40140	1.02394	5e-05	expressed protein	not assigned.unknown
Up in lpa1	LOC_Os11g08160	1.02425	0.1539	transposon protein, putative, unclassified, expressed	not assigned.unknown
Up in lpa1	LOC_Os12g37750	1.03587	0.01405	expressed protein	not assigned.unknown
Up in lpa1	LOC_Os12g37120	1.03752	5e-05	expressed protein	not assigned.unknown
Up in lpa1	LOC_Os10g18060	1.04974	0.00145	retrotransposon protein, putative, unclassified, expressed	not assigned.unknown
Up in lpa1	LOC_Os02g40890	1.05584	5e-05	GLTP domain containing protein, putative, expressed	not assigned.unknown
Up in lpa1	LOC_Os08g42680	1.0569	0.05675	expressed protein	not assigned.unknown
Up in lpa1	LOC_Os04g31470	1.06677	5e-05	expressed protein	not assigned.unknown
Up in lpa1	LOC_Os01g69050	1.06759	5e-05	lysine ketoglutarate reductase trans-splicing related 1, putative, expressed	not assigned.unknown
Up in lpa1	LOC_Os11g47650	1.06804	0.00035	trp repressor/replication initiator, putative, expressed	not assigned.unknown
Up in lpa1	LOC_Os04g53880	1.06958	5e-05	retrotransposon protein, putative, unclassified, expressed	not assigned.unknown
Up in lpa1	LOC_Os04g06710	1.08076	5e-05	expressed protein	not assigned.unknown
Up in lpa1	LOC_Os01g41565	1.08386	5e-05	ATP-binding domain-containing protein, putative, expressed	not assigned.unknown
Up in lpa1	LOC_Os09g27070	1.10278	5e-05	E2F-related protein, putative, expressed	not assigned.unknown
Up in lpa1	LOC_Os01g29210	1.11098	5e-05	hypothetical protein	not assigned.unknown
Up in lpa1	LOC_Os11g33040	1.11107	0.2656	hypothetical protein	not assigned.unknown
Up in lpa1	LOC_Os11g18420	1.12019	5e-05	retrotransposon protein, putative, Ty3-gypsy subclass	not assigned.unknown
Up in lpa1	LOC_Os08g13570	1.13058	5e-05	exo70 exocyst complex subunit family protein, putative, expressed	not assigned.unknown
Up in lpa1	LOC_Os05g34910	1.13433	0.0018	expressed protein	not assigned.unknown
Up in lpa1	LOC_Os10g08760	1.13674	0.0515	hypothetical protein	not assigned.unknown
Up in lpa1	LOC_Os03g62460	1.15009	5e-05	transposon protein, putative, CACTA, En/Spm sub-class, expressed	not assigned.unknown
Up in lpa1	LOC_Os01g10400	1.15366	5e-05	expressed protein	not assigned.unknown
Up in lpa1	LOC_Os09g31170	1.15408	5e-05	expressed protein	not assigned.unknown
Up in lpa1	LOC_Os10g25810	1.15648	0.00635	expressed protein	not assigned.unknown
Up in lpa1	LOC_Os03g42730	1.15831	5e-05	expressed protein	not assigned.unknown
Up in lpa1	LOC_Os06g42960	1.15913	5e-05	retrotransposon protein, putative, unclassified, expressed	not assigned.unknown
Up in lpa1	LOC_Os03g55734	1.16159	0.00025	SSA3 - 2S albumin seed storage family protein precursor, expressed	not assigned.unknown
Up in lpa1	LOC_Os05g41630	1.19192	5e-05	translation initiation factor eIF3 subunit, putative, expressed	not assigned.unknown
Up in lpa1	LOC_Os05g41910	1.19514	5e-05	expressed protein	not assigned.unknown
Up in lpa1	LOC_Os05g40460	1.2188	0.0291	retrotransposon protein, putative, unclassified, expressed	not assigned.unknown
Up in lpa1	LOC_Os08g24340	1.22684	5e-05	expressed protein	not assigned.unknown
Up in lpa1	LOC_Os07g40090	1.23042	5e-05	hypothetical protein	not assigned.unknown
Up in lpa1	LOC_Os02g04130	1.25032	5e-05	DUF1645 domain containing protein, putative, expressed	not assigned.unknown
Up in lpa1	LOC_Os03g40950	1.25612	0.04965	expressed protein	not assigned.unknown
Up in lpa1	LOC_Os04g17574	1.25857	5e-05	retrotransposon, putative, centromere-specific, expressed	not assigned.unknown
Up in lpa1	LOC_Os06g44360	1.27843	5e-05	expressed protein	not assigned.unknown
Up in lpa1	LOC_Os03g44820	1.2876	5e-05	glutamyl-tRNA, putative, expressed	not assigned.unknown
Up in lpa1	LOC_Os11g42080	1.29742	5e-05	expressed protein	not assigned.unknown
Up in lpa1	LOC_Os03g25660	1.30119	0.0004	expressed protein	not assigned.unknown
Up in lpa1	LOC_Os07g43190	1.30395	0.00265	expressed protein	not assigned.unknown
Up in lpa1	LOC_Os08g26360	1.30859	5e-05	expressed protein	not assigned.unknown
Up in lpa1	LOC_Os12g20410	1.37499	5e-05	matrix attachment region binding protein, putative, expressed	not assigned.unknown
Up in lpa1	LOC_Os01g67370	1.39999	5e-05	expressed protein	not assigned.unknown
Up in lpa1	LOC_Os04g17550	1.44932	5e-05	hypothetical protein	not assigned.unknown
Up in lpa1	LOC_Os02g21080	1.47754	5e-05	AGAP008475-PA, putative, expressed	not assigned.unknown
Up in lpa1	LOC_Os09g32630	1.49874	5e-05	retrotransposon protein, putative, unclassified, expressed	not assigned.unknown
Up in lpa1	LOC_Os01g56230	1.55766	5e-05	transmembrane protein 56, putative, expressed	not assigned.unknown
Up in lpa1	LOC_Os01g63900	1.6016	5e-05	WD domain, G-beta repeat domain containing protein, expressed	not assigned.unknown
Up in lpa1	LOC_Os01g23800	1.63312	5e-05	expressed protein	not assigned.unknown
Up in lpa1	LOC_Os08g09050	1.6714	5e-05	expressed protein	not assigned.unknown
Up in lpa1	LOC_Os05g08860	1.70158	5e-05	expressed protein	not assigned.unknown
Up in lpa1	LOC_Os12g12540	1.70877	5e-05	retrotransposon protein, putative, unclassified	not assigned.unknown
Up in lpa1	LOC_Os06g11220	1.71471	5e-05	retrotransposon protein, putative, unclassified	not assigned.unknown
Up in lpa1	LOC_Os05g08900	1.93036	5e-05	expressed protein	not assigned.unknown
Up in lpa1	LOC_Os04g32090	1.95774	5e-05	expressed protein	not assigned.unknown
Up in lpa1	LOC_Os05g23180	2.23267	5e-05	transposon protein, putative, unclassified	not assigned.unknown
Up in lpa1	LOC_Os02g53660	2.36495	5e-05	expressed protein	not assigned.unknown
Up in lpa1	LOC_Os12g07310	2.66717	5e-05	citrate-binding protein precursor, putative, expressed	not assigned.unknown
Up in lpa1	LOC_Os04g27320	2.90324	5e-05	transposon protein, putative, unclassified	not assigned.unknown
Up in lpa1	LOC_Os03g21120	0.972071	5e-05	nucleoside-triphosphatase, putative, expressed	nucleotide metabolism.degradation
Up in lpa1	LOC_Os01g51540	1.87151	5e-05	cytidine/deoxycytidylate deaminase, putative, expressed	nucleotide metabolism.degradation
Up in lpa1	LOC_Os06g14420	1.02932	5e-05	hydrolase, NUDIX family, domain containing protein, expressed	nucleotide metabolism.salvage.NUDIX hydrolases
Up in lpa1	LOC_Os01g65260	1.48664	5e-05	amidophosphoribosyltransferase, chloroplast precursor, putative, expressed	nucleotide metabolism.synthesis.purine.amidophosphoribosyltransferase
Up in lpa1	LOC_Os11g04010	1.85325	5e-05	ICE-like protease p20 domain containing protein, putative, expressed	protein.degradation
Up in lpa1	LOC_Os10g39340	0.906768	5e-05	aspartic proteinase nepenthesin precursor, putative, expressed	protein.degradation.aspartate protease
Up in lpa1	LOC_Os01g62244	1.02604	0.04725	ubiquitin-conjugating enzyme, putative, expressed	protein.degradation.ubiquitin.E2
Up in lpa1	LOC_Os04g53390	0.866548	0.024	MrBTB2 - Bric-a-Brac, Tramtrack, Broad Complex BTB domain with Meprin and TRAF Homology MATH-related domain, expressed	protein.degradation.ubiquitin.E3.BTB/POZ Cullin3.BTB/POZ
Up in lpa1	LOC_Os05g01940	0.758598	5e-05	zinc finger, RING-type, putative, expressed	protein.degradation.ubiquitin.E3.RING
Up in lpa1	LOC_Os12g19030	0.859245	5e-05	copine, putative, expressed	protein.degradation.ubiquitin.E3.RING
Up in lpa1	LOC_Os07g43200	1.09241	5e-05	retrotransposon protein, putative, LINE subclass, expressed	protein.degradation.ubiquitin.E3.SCF.SKP
Up in lpa1	LOC_Os07g02330	0.765956	5e-05	protein phosphatase 2C, putative, expressed	protein.postranslational modification
Up in lpa1	LOC_Os01g02700	0.812973	5e-05	protein kinase domain containing protein, expressed	protein.postranslational modification
Up in lpa1	LOC_Os09g39860	0.845729	0.04155	protein kinase family protein, putative, expressed	protein.postranslational modification
Up in lpa1	LOC_Os07g03920	1.07427	0.0001	lectin-like receptor kinase 7, putative, expressed	protein.postranslational modification
Up in lpa1	LOC_Os12g24550	1.16494	5e-05	expressed protein	protein.postranslational modification
Up in lpa1	LOC_Os08g42830	1.32449	5e-05	transposon protein, putative, unclassified, expressed	protein.postranslational modification
Up in lpa1	LOC_Os12g03640	1.3422	5e-05	S-locus-like receptor protein kinase, putative, expressed	protein.postranslational modification
Up in lpa1	LOC_Os09g31210	1.36764	5e-05	AGC_PVPK_like_CDK8.1 - ACG kinases include homologs to PKA, PKG and PKC, expressed	protein.postranslational modification
Up in lpa1	LOC_Os01g12420	0.780232	5e-05	receptor-like protein kinase, putative, expressed	protein.postranslational modification.kinase.receptor like cytoplasmatic kinase VII
Up in lpa1	LOC_Os10g02360	0.821915	5e-05	OsWAK98 - OsWAK receptor-like cytoplasmic kinase OsWAK-RLCK, expressed	protein.postranslational modification.kinase.receptor like cytoplasmatic kinase VII
Up in lpa1	LOC_Os02g06930	0.972749	5e-05	protein kinase, putative, expressed	protein.postranslational modification.kinase.receptor like cytoplasmatic kinase VII
Up in lpa1	LOC_Os10g05250	0.990412	5e-05	protein kinase domain containing protein, expressed	protein.postranslational modification.kinase.receptor like cytoplasmatic kinase VII
Up in lpa1	LOC_Os05g03620	1.12085	5e-05	TKL_IRAK_CR4L.4 - The CR4L subfamily has homology with Crinkly4, expressed	protein.postranslational modification.kinase.receptor like cytoplasmatic kinase VII
Up in lpa1	LOC_Os05g46430	0.878365	0.56595	60S ribosomal protein L28-1, putative, expressed	protein.synthesis.ribosomal protein.eukaryotic.60S subunit.L28
Up in lpa1	LOC_Os06g21480	1.20479	5e-05	60S ribosomal protein L31, putative, expressed	protein.synthesis.ribosomal protein.eukaryotic.60S subunit.L31
Up in lpa1	LOC_Os05g48220	0.899164	5e-05	60S ribosomal protein L35a-3, putative, expressed	protein.synthesis.ribosomal protein.eukaryotic.60S subunit.L35A
Up in lpa1	LOC_Os03g21720	0.863497	5e-05	vacuolar-sorting receptor precursor, putative, expressed	protein.targeting.secretory pathway.vacuole
Up in lpa1	LOC_Os03g18620	0.927105	5e-05	PPR repeat domain containing protein, putative, expressed	protein.targeting.secretory pathway.vacuole
Up in lpa1	LOC_Os02g02400	1.05989	5e-05	catalase isozyme A, putative, expressed	redox.dismutases and catalases
Up in lpa1	LOC_Os06g07760	0.830245	5e-05	sulfiredoxin-1, putative, expressed	redox.misc
Up in lpa1	LOC_Os10g35090	1.46982	5e-05	Rf1, mitochondrial precursor, putative, expressed	RNA.regulation of transcription
Up in lpa1	LOC_Os08g42690	0.981054	0.00795	ankyrin repeat domain containing protein, expressed	RNA.regulation of transcription.AtSR Transcription Factor family
Up in lpa1	LOC_Os03g18210	1.32707	5e-05	basic helix-loop-helix, putative, expressed	RNA.regulation of transcription.bHLH,Basic Helix-Loop-Helix family
Up in lpa1	LOC_Os09g37760	1.37122	5e-05	bromodomain domain containing protein, expressed	RNA.regulation of transcription.Bromodomain proteins
Up in lpa1	LOC_Os10g35300	0.75213	0.00045	dof zinc finger domain containing protein, putative, expressed	RNA.regulation of transcription.C2C2(Zn) DOF zinc finger family
Up in lpa1	LOC_Os03g57260	1.12196	0.00695	GRF zinc finger family protein, expressed	RNA.regulation of transcription.C2H2 zinc finger family
Up in lpa1	LOC_Os05g03760	0.89934	5e-05	zinc finger family protein, putative, expressed	RNA.regulation of transcription.C3H zinc finger family
Up in lpa1	LOC_Os09g27060	0.763998	5e-05	SNF2 family N-terminal domain containing protein, expressed	RNA.regulation of transcription.Chromatin Remodeling Factors
Up in lpa1	LOC_Os03g62400	0.760934	0.0093	pentatricopeptide, putative, expressed	RNA.regulation of transcription.MYB domain transcription factor family
Up in lpa1	LOC_Os12g10184	0.761711	0.00045	pentatricopeptide, putative, expressed	RNA.regulation of transcription.MYB domain transcription factor family
Up in lpa1	LOC_Os09g01960	0.781844	5e-05	MYB family transcription factor, putative, expressed	RNA.regulation of transcription.MYB domain transcription factor family
Up in lpa1	LOC_Os02g34680	0.777784	5e-05	ZOS2-09 - C2H2 zinc finger protein, expressed	RNA.regulation of transcription.unclassified
Up in lpa1	LOC_Os01g64810	0.821821	5e-05	zinc finger DHHC domain-containing protein, putative, expressed	RNA.regulation of transcription.unclassified
Up in lpa1	LOC_Os01g64840	0.904302	5e-05	aspartic proteinase nepenthesin-1 precursor, putative, expressed	RNA.regulation of transcription.unclassified
Up in lpa1	LOC_Os12g42270	0.946065	5e-05	transposon protein, putative, unclassified, expressed	RNA.regulation of transcription.unclassified
Up in lpa1	LOC_Os03g61850	1.18197	0.00165	transposon protein, putative, unclassified, expressed	RNA.regulation of transcription.unclassified
Up in lpa1	LOC_Os01g29750	1.77135	5e-05	transposon protein, putative, unclassified, expressed	RNA.regulation of transcription.unclassified
Up in lpa1	LOC_Os04g42580	1.82209	5e-05	carboxyvinyl-carboxyphosphonate phosphorylmutase, putative, expressed	RNA.regulation of transcription.unclassified
Up in lpa1	LOC_Os07g40570	0.793678	0.0797	WRKY88, expressed	RNA.regulation of transcription.WRKY domain transcription factor family
Up in lpa1	LOC_Os11g02480	0.80301	5e-05	WRKY46, expressed	RNA.regulation of transcription.WRKY domain transcription factor family
Up in lpa1	LOC_Os01g14440	1.05519	5e-05	WRKY1, expressed	RNA.regulation of transcription.WRKY domain transcription factor family
Up in lpa1	LOC_Os02g08440	1.08204	5e-05	WRKY71, expressed	RNA.regulation of transcription.WRKY domain transcription factor family
Up in lpa1	LOC_Os01g60600	1.13614	5e-05	WRKY108, expressed	RNA.regulation of transcription.WRKY domain transcription factor family
Up in lpa1	LOC_Os04g50920	1.37254	5e-05	WRKY37, expressed	RNA.regulation of transcription.WRKY domain transcription factor family
Up in lpa1	LOC_Os04g39250	0.750416	5e-05	RNA recognition motif family protein, expressed	RNA.RNA binding
Up in lpa1	LOC_Os12g43600	1.0235	5e-05	RNA recognition motif containing protein, expressed	RNA.RNA binding
Up in lpa1	LOC_Os03g39330	0.795094	0.00225	retrotransposon protein, putative, Ty3-gypsy subclass, expressed	RNA.transcription
Up in lpa1	LOC_Os12g07980	0.801479	5e-05	RNA polymerases N 8 kDa subunit, putative, expressed	RNA.transcription
Up in lpa1	LOC_Os05g45620	0.91653	5e-05	retrotransposon protein, putative, unclassified, expressed	RNA.transcription
Up in lpa1	LOC_Os01g63100	0.920082	5e-05	retrotransposon protein, putative, unclassified, expressed	RNA.transcription
Up in lpa1	LOC_Os07g37860	1.02861	5e-05	retrotransposon protein, putative, unclassified, expressed	RNA.transcription
Up in lpa1	LOC_Os01g28870	1.07417	5e-05	retrotransposon protein, putative, unclassified, expressed	RNA.transcription
Up in lpa1	LOC_Os06g46920	0.984216	5e-05	dihydroflavonol-4-reductase, putative, expressed	secondary metabolism.flavonoids.dihydroflavonols
Up in lpa1	LOC_Os04g27540	1.03315	0.00075	terpene synthase, putative, expressed	secondary metabolism.isoprenoids.terpenoids
Up in lpa1	LOC_Os01g42610	1.33545	5e-05	terpene synthase, putative, expressed	secondary metabolism.isoprenoids.terpenoids
Up in lpa1	LOC_Os04g42830	0.947244	5e-05	transferase family protein, putative, expressed	secondary metabolism.phenylpropanoids
Up in lpa1	LOC_Os01g04280	1.00196	5e-05	calmodulin binding protein, putative, expressed	signalling.calcium
Up in lpa1	LOC_Os02g03020	1.01099	5e-05	EF hand family protein, putative, expressed	signalling.calcium
Up in lpa1	LOC_Os04g57350	1.18664	5e-05	EH domain-containing protein 1, putative, expressed	signalling.calcium
Up in lpa1	LOC_Os10g41510	1.50711	5e-05	calcineurin B, putative, expressed	signalling.calcium
Up in lpa1	LOC_Os09g31160	1.77171	5e-05	glutamate receptor precursor, putative, expressed	signalling.in sugar and nutrient physiology
Up in lpa1	LOC_Os03g40160	0.986877	0.04455	transposon protein, putative, unclassified, expressed	signalling.light
Up in lpa1	LOC_Os03g20490	0.844806	5e-05	retrotransposon protein, putative, unclassified, expressed	signalling.receptor kinases.DUF 26
Up in lpa1	LOC_Os03g54804	0.867036	0.001	retrotransposon protein, putative, unclassified, expressed	signalling.receptor kinases.DUF 26
Up in lpa1	LOC_Os11g40550	0.811962	5e-05	receptor kinase, putative, expressed	signalling.receptor kinases.leucine rich repeat III
Up in lpa1	LOC_Os07g43350	1.45408	5e-05	expressed protein	signalling.receptor kinases.leucine rich repeat III
Up in lpa1	LOC_Os01g05640	1.13198	0.25995	receptor-like protein kinase 5 precursor, putative, expressed	signalling.receptor kinases.leucine rich repeat XI
Up in lpa1	LOC_Os04g03180	1.14525	5e-05	disease resistance protein, putative, expressed	signalling.receptor kinases.leucine rich repeat XI
Up in lpa1	LOC_Os02g05960	0.795149	5e-05	phytosulfokine receptor precursor, putative, expressed	signalling.receptor kinases.misc
Up in lpa1	LOC_Os03g62430	1.28504	0.00065	OsWAK28 - OsWAK receptor-like protein kinase, expressed	signalling.receptor kinases.misc
Up in lpa1	LOC_Os11g10290	0.869022	0.0053	S-domain receptor-like protein kinase, putative, expressed	signalling.receptor kinases.S-locus glycoprotein like
Up in lpa1	LOC_Os04g34320	0.91399	0.0652	S-domain receptor-like protein kinase, putative, expressed	signalling.receptor kinases.S-locus glycoprotein like
Up in lpa1	LOC_Os01g03690	0.934742	5e-05	TKL_IRAK_DUF26-lg.1 - DUF26 kinases have homology to DUF26 containing loci, expressed	signalling.receptor kinases.S-locus glycoprotein like
Up in lpa1	LOC_Os07g35650	2.40726	5e-05	TKL_IRAK_DUF26-lc.2 - DUF26 kinases have homology to DUF26 containing loci, expressed	signalling.receptor kinases.S-locus glycoprotein like
Up in lpa1	LOC_Os06g02620	0.785642	5e-05	chaperone protein dnaJ, putative, expressed	stress.abiotic.heat
Up in lpa1	LOC_Os08g09080	1.60348	5e-05	Cupin domain containing protein, expressed	stress.abiotic.unspecified
Up in lpa1	LOC_Os01g41910	0.849526	5e-05	receptor-like protein kinase 5 precursor, putative, expressed	stress.biotic.PR-proteins
Up in lpa1	LOC_Os04g30610	1.27613	0.0018	disease resistance protein RGA2, putative, expressed	stress.biotic.PR-proteins
Up in lpa1	LOC_Os04g13210	0.86651	5e-05	multidrug resistance-associated protein, putative, expressed	transport.ABC transporters and multidrug resistance systems
Up in lpa1	LOC_Os09g16380	0.881952	0.0002	pleiotropic drug resistance protein, putative, expressed	transport.ABC transporters and multidrug resistance systems
Up in lpa1	LOC_Os06g10580	0.757527	5e-05	cyclic nucleotide-gated ion channel, putative, expressed	transport.cyclic nucleotide or calcium regulated channels
Up in lpa1	LOC_Os03g18160	0.805358	0.26755	mitochondrial carrier protein, putative, expressed	transport.metabolite transporters at the mitochondrial membrane
Up in lpa1	LOC_Os05g10940	0.970942	5e-05	metal cation transporter, putative, expressed	transport.metal
Up in lpa1	LOC_Os01g14100	0.805611	0.0013	BT1 family protein, putative, expressed	transport.misc
Up in lpa1	LOC_Os01g51220	0.98624	0.00315	transport protein particle component, Bet3, domain containing protein, expressed	transport.misc
Up in lpa1	LOC_Os06g21900	0.861251	5e-05	expressed protein	transport.peptides and oligopeptides
Up in lpa1	LOC_Os04g42280	0.75914	5e-05	CorA-like magnesium transporter protein, putative, expressed	transport.unspecified cations
Up in lpa1	LOC_Os05g38190	0.831371	0.04185	pentatricopeptide, putative, expressed	not assigned.unknown
